# Supplementary material for: A poisoned apple: First insights into community assembly and networks of the fungal pathobiome of healthy-looking senescing leaves of temperate trees in mixed forest ecosystem
Source: Front Plant Sci. 2022 Nov 3;13:968218. doi: 10.3389/fpls.2022.968218 (PMC9669904; doi:10.3389/fpls.2022.968218)
Supplement: Supplementary file 2 [file Table_1.xlsx]

## Sheet: TableS1
Supplementary Table S1 Average relative abundance of fungal plant pathogens detected in senescing leaves and needles of 12 temperate tree species
ASV	A. pseudoplatanus	C. betulus	F. excelsior	F. sylvatica	L. decidua	P. abies	P. avium	P. hybrid	P. menziesii	P. sylvestris	Q. robur	T. cordata	Domain.mothur	Phylum.mothur	Class.mothur	Order.mothur	Family.mothur	Genus.mothur	primary lifestyle.FungalTraits	Secondary lifestyle.FungalTraits	Traits_function_prim+sec	Traits_function_prim-sec functions_final	Comment_on_lifestyle_template.FungalTraits	Endophytic interaction capability template.FungalTraits	Plant pathogenic capacity template.FungalTraits	Decay_substrate_template.FungalTraits	Decay_type_template.FungalTraits	Aquatic_habitat_template.FungalTraits	Animal_biotrophic_capacity_template.FungalTraits	Specific_hosts.FungalTraits	Growth_form_template.FungalTraits	Fruitbody_type_template.FungalTraits	Hymenium_type_template.FungalTraits
ASV_000876	0	0	0	0	0	0.0245823	0	0	0.0300451	0	0	0	Fungi	Ascomycota	Dothideomycetes	Capnodiales	Mycosphaerellaceae	Acrodontium	Plant pathogen	Litter saprotroph	Plant pathogen-Litter saprotroph	Plant pathogen-Saprotroph			Leaf/fruit/seed pathogen	leaf/fruit/seed		partly_aquatic			filamentous_mycelium	perithecium_(hymenium_hidden,_narrow_opening)	closed
ASV_001812	0	0	0.00910457	0	0	0	0	0	0	0	0	0	Fungi	Ascomycota	Sordariomycetes	Xylariales	Sporocadaceae	Adisciso	Plant pathogen		Plant pathogen	Plant pathogen			Leaf/fruit/seed pathogen						filamentous_mycelium
ASV_000055	0.308645	0.14021	1.98844	0.0500751	0.0746574	0.0382392	0.342332	0.281331	0.0755679	0.0910457	0.404243	0.711067	Fungi	Ascomycota	Dothideomycetes	Pleosporales	Pleosporaceae	Alternaria	Plant pathogen	Litter saprotroph	Plant pathogen-Litter saprotroph	Plant pathogen-Saprotroph		Foliar endophyte	Leaf/fruit/seed pathogen	leaf/fruit/seed	soft_rot	partly_aquatic			filamentous_mycelium	perithecium_(hymenium_hidden,_narrow_opening)	closed
ASV_000056	0.169345	0.240361	0.884964	0.083762	0.223062	0.16024	0.420631	0.845814	0.104703	0.0755679	0.475258	0.881322	Fungi	Ascomycota	Dothideomycetes	Pleosporales	Pleosporaceae	Alternaria	Plant pathogen	Litter saprotroph	Plant pathogen-Litter saprotroph	Plant pathogen-Saprotroph		Foliar endophyte	Leaf/fruit/seed pathogen	leaf/fruit/seed	soft_rot	partly_aquatic			filamentous_mycelium	perithecium_(hymenium_hidden,_narrow_opening)	closed
ASV_000086	0.225793	0.0564483	0.605454	0.0291346	0.134748	0.0701052	0.129285	0.290436	0.257659	0.02003	0.204853	0.589065	Fungi	Ascomycota	Dothideomycetes	Pleosporales	Pleosporaceae	Alternaria	Plant pathogen	Litter saprotroph	Plant pathogen-Litter saprotroph	Plant pathogen-Saprotroph		Foliar endophyte	Leaf/fruit/seed pathogen	leaf/fruit/seed	soft_rot	partly_aquatic			filamentous_mycelium	perithecium_(hymenium_hidden,_narrow_opening)	closed
ASV_000236	0	0	0.625484	0	0.133837	0	0	0	0	0	0	0	Fungi	Ascomycota	Dothideomycetes	Pleosporales	Pleosporaceae	Alternaria	Plant pathogen	Litter saprotroph	Plant pathogen-Litter saprotroph	Plant pathogen-Saprotroph		Foliar endophyte	Leaf/fruit/seed pathogen	leaf/fruit/seed	soft_rot	partly_aquatic			filamentous_mycelium	perithecium_(hymenium_hidden,_narrow_opening)	closed
ASV_000486	0	0	0.128374	0	0.0564483	0	0.02003	0.0182091	0	0	0.010015	0	Fungi	Ascomycota	Dothideomycetes	Pleosporales	Pleosporaceae	Alternaria	Plant pathogen	Litter saprotroph	Plant pathogen-Litter saprotroph	Plant pathogen-Saprotroph		Foliar endophyte	Leaf/fruit/seed pathogen	leaf/fruit/seed	soft_rot	partly_aquatic			filamentous_mycelium	perithecium_(hymenium_hidden,_narrow_opening)	closed
ASV_001067	0	0	0	0	0	0	0	0.0382392	0	0	0	0	Fungi	Ascomycota	Dothideomycetes	Pleosporales	Pleosporaceae	Alternaria	Plant pathogen	Litter saprotroph	Plant pathogen-Litter saprotroph	Plant pathogen-Saprotroph		Foliar endophyte	Leaf/fruit/seed pathogen	leaf/fruit/seed	soft_rot	partly_aquatic			filamentous_mycelium	perithecium_(hymenium_hidden,_narrow_opening)	closed
ASV_000129	0	1.01425	0.0145673	0	0	0	0	0	0	0	0.612737	0	Fungi	Ascomycota	Dothideomycetes	Pleosporales	Leptosphaeriaceae	Ampelomyces	Plant pathogen	Litter saprotroph	Plant pathogen-Litter saprotroph	Plant pathogen-Saprotroph	mycoparasite_some_species	Foliar endophyte	Leaf/fruit/seed pathogen	leaf/fruit/seed		non-aquatic		Erysiphaceae	filamentous_mycelium
ASV_000184	0	1.0534	0	0	0	0	0	0	0	0	0.00546274	0	Fungi	Ascomycota	Dothideomycetes	Pleosporales	Leptosphaeriaceae	Ampelomyces	Plant pathogen	Litter saprotroph	Plant pathogen-Litter saprotroph	Plant pathogen-Saprotroph	mycoparasite_some_species	Foliar endophyte	Leaf/fruit/seed pathogen	leaf/fruit/seed		non-aquatic		Erysiphaceae	filamentous_mycelium
ASV_000406	0	0.332317	0	0	0	0	0	0	0	0	0	0	Fungi	Ascomycota	Dothideomycetes	Pleosporales	Leptosphaeriaceae	Ampelomyces	Plant pathogen	Litter saprotroph	Plant pathogen-Litter saprotroph	Plant pathogen-Saprotroph	mycoparasite_some_species	Foliar endophyte	Leaf/fruit/seed pathogen	leaf/fruit/seed		non-aquatic		Erysiphaceae	filamentous_mycelium
ASV_000783	0	0.0819411	0	0	0	0	0	0	0	0	0	0	Fungi	Ascomycota	Dothideomycetes	Pleosporales	Leptosphaeriaceae	Ampelomyces	Plant pathogen	Litter saprotroph	Plant pathogen-Litter saprotroph	Plant pathogen-Saprotroph	mycoparasite_some_species	Foliar endophyte	Leaf/fruit/seed pathogen	leaf/fruit/seed		non-aquatic		Erysiphaceae	filamentous_mycelium
ASV_001379	0	0	0	0	0	0	0	0	0	0	0.0236719	0	Fungi	Ascomycota	Dothideomycetes	Pleosporales	Leptosphaeriaceae	Ampelomyces	Plant pathogen	Litter saprotroph	Plant pathogen-Litter saprotroph	Plant pathogen-Saprotroph	mycoparasite_some_species	Foliar endophyte	Leaf/fruit/seed pathogen	leaf/fruit/seed		non-aquatic		Erysiphaceae	filamentous_mycelium
ASV_001683	0	0.0154778	0	0	0	0	0	0	0	0	0	0	Fungi	Ascomycota	Dothideomycetes	Pleosporales	Leptosphaeriaceae	Ampelomyces	Plant pathogen	Litter saprotroph	Plant pathogen-Litter saprotroph	Plant pathogen-Saprotroph	mycoparasite_some_species	Foliar endophyte	Leaf/fruit/seed pathogen	leaf/fruit/seed		non-aquatic		Erysiphaceae	filamentous_mycelium
ASV_001818	0	0.00819411	0	0	0	0	0	0	0	0	0	0	Fungi	Ascomycota	Dothideomycetes	Pleosporales	Leptosphaeriaceae	Ampelomyces	Plant pathogen	Litter saprotroph	Plant pathogen-Litter saprotroph	Plant pathogen-Saprotroph	mycoparasite_some_species	Foliar endophyte	Leaf/fruit/seed pathogen	leaf/fruit/seed		non-aquatic		Erysiphaceae	filamentous_mycelium
ASV_002405	0	0.00455228	0	0	0	0	0	0	0	0	0	0	Fungi	Ascomycota	Dothideomycetes	Pleosporales	Leptosphaeriaceae	Ampelomyces	Plant pathogen	Litter saprotroph	Plant pathogen-Litter saprotroph	Plant pathogen-Saprotroph	mycoparasite_some_species	Foliar endophyte	Leaf/fruit/seed pathogen	leaf/fruit/seed		non-aquatic		Erysiphaceae	filamentous_mycelium
ASV_002572	0	0	0	0	0	0	0	0	0	0	0	0.00182091	Fungi	Ascomycota	Sordariomycetes	Xylariales	Diatrypaceae	Anthostoma	Plant pathogen		Plant pathogen	Plant pathogen			Leaf/fruit/seed pathogen						filamentous_mycelium	perithecium_(hymenium_hidden,_narrow_opening)	closed
ASV_000013	0.0710156	0.031866	0.0254928	2.55747	0	0	0.0610006	0	0.083762	0	16.3764	0.131106	Fungi	Ascomycota	Sordariomycetes	Diaporthales	Gnomoniaceae	Apiognomonia	Plant pathogen	Foliar endophyte	Plant pathogen-Foliar endophyte	Plant pathogen-Endophyte		Foliar endophyte	Leaf/fruit/seed pathogen	leaf/fruit/seed		non-aquatic			filamentous_mycelium	perithecium_(hymenium_hidden,_narrow_opening)	closed
ASV_002179	0	0	0.00455228	0	0	0	0	0	0	0	0	0	Fungi	Ascomycota	Dothideomycetes	Pleosporales	Didymellaceae	Ascochyta	Plant pathogen		Plant pathogen	Plant pathogen			Leaf/fruit/seed pathogen			partly_aquatic			filamentous_mycelium
ASV_000592	0	0	0.142942	0	0	0	0	0	0	0	0	0	Fungi	Ascomycota	Dothideomycetes	Pleosporales	Didymellaceae	Ascochyta	Plant pathogen		Plant pathogen	Plant pathogen			Leaf/fruit/seed pathogen			partly_aquatic			filamentous_mycelium
ASV_000373	0	0	0.345063	0	0	0	0	0	0	0	0.00273137	0.00546274	Fungi	Ascomycota	Sordariomycetes	Xylariales	Xylariales_fam_Incertae_sedis	Asteromella	Plant pathogen		Plant pathogen	Plant pathogen			Leaf/fruit/seed pathogen						filamentous_mycelium	perithecium_(hymenium_hidden,_narrow_opening)	closed
ASV_001884	0.00910457	0	0	0	0	0	0	0	0	0	0	0	Fungi	Ascomycota	Sordariomycetes	Xylariales	Xylariales_fam_Incertae_sedis	Asteromella	Plant pathogen		Plant pathogen	Plant pathogen			Leaf/fruit/seed pathogen						filamentous_mycelium	perithecium_(hymenium_hidden,_narrow_opening)	closed
ASV_002451	0	0	0	0	0	0	0	0	0	0	0.00364183	0	Fungi	Ascomycota	Dothideomycetes	Botryosphaeriales	Botryosphaeriaceae	Botryosphaeria	Plant pathogen	Litter saprotroph	Plant pathogen-Litter saprotroph	Plant pathogen-Saprotroph		Foliar endophyte	Leaf/fruit/seed pathogen	leaf/fruit/seed		non-aquatic			filamentous_mycelium
ASV_000829	0.000910457	0	0	0.00546274	0.0118359	0.0291346	0.00182091	0	0	0.00819411	0.0118359	0	Fungi	Ascomycota	Leotiomycetes	Helotiales	Sclerotiniaceae	Botrytis	Plant pathogen	Litter saprotroph	Plant pathogen-Litter saprotroph	Plant pathogen-Saprotroph			Leaf/fruit/seed pathogen	leaf/fruit/seed		partly_aquatic			filamentous_mycelium	none	none
ASV_001004	0	0.00273137	0	0	0.00273137	0	0	0	0.0336869	0.00910457	0	0	Fungi	Ascomycota	Leotiomycetes	Helotiales	Sclerotiniaceae	Botrytis	Plant pathogen	Litter saprotroph	Plant pathogen-Litter saprotroph	Plant pathogen-Saprotroph			Leaf/fruit/seed pathogen	leaf/fruit/seed		partly_aquatic			filamentous_mycelium	none	none
ASV_001332	0.021851	0	0	0	0	0	0	0	0	0	0	0	Fungi	Ascomycota	Leotiomycetes	Helotiales	Sclerotiniaceae	Botrytis	Plant pathogen	Litter saprotroph	Plant pathogen-Litter saprotroph	Plant pathogen-Saprotroph			Leaf/fruit/seed pathogen	leaf/fruit/seed		partly_aquatic			filamentous_mycelium	none	none
ASV_002539	0	0	0	0	0	0.000910457	0	0	0	0	0	0	Fungi	Ascomycota	Eurotiomycetes	Chaetothyriales	Trichomeriaceae	Brycekendrickomyces	Plant pathogen		Plant pathogen	Plant pathogen			Leaf/fruit/seed pathogen			non-aquatic		Acacia	filamentous_mycelium
ASV_000719	0	0	0	0	0.00546274	0	0	0	0.106523	0	0	0	Fungi	Ascomycota	Dothideomycetes	Capnodiales	Teratosphaeriaceae	Bryochiton	Plant pathogen	Litter saprotroph	Plant pathogen-Litter saprotroph	Plant pathogen-Saprotroph			Leaf/fruit/seed pathogen	leaf/fruit/seed		non-aquatic			filamentous_mycelium	perithecium_(hymenium_hidden,_narrow_opening)	closed
ASV_002558	0	0	0	0	0	0	0	0	0	0.000910457	0	0	Fungi	Ascomycota	Dothideomycetes	Capnodiales	Teratosphaeriaceae	Bryochiton	Plant pathogen	Litter saprotroph	Plant pathogen-Litter saprotroph	Plant pathogen-Saprotroph			Leaf/fruit/seed pathogen	leaf/fruit/seed		non-aquatic			filamentous_mycelium	perithecium_(hymenium_hidden,_narrow_opening)	closed
ASV_001362	0	0	0	0	0	0	0	0	0	0	0.0172987	0	Fungi	Ascomycota	Eurotiomycetes	Coryneliales	Coryneliaceae	Caliciopsis	Plant pathogen		Plant pathogen	Plant pathogen			Leaf/fruit/seed pathogen			non-aquatic			filamentous_mycelium
ASV_000843	0	0	0	0	0	0.0109255	0	0	0	0.0464333	0	0	Fungi	Ascomycota	Dothideomycetes	Capnodiales	Teratosphaeriaceae	Catenulostroma	Plant pathogen		Plant pathogen	Plant pathogen			Leaf/fruit/seed pathogen			non-aquatic			filamentous_mycelium	perithecium_(hymenium_hidden,_narrow_opening)	closed
ASV_000929	0	0	0	0	0	0.00546274	0	0	0.0646424	0	0	0	Fungi	Ascomycota	Dothideomycetes	Capnodiales	Teratosphaeriaceae	Catenulostroma	Plant pathogen		Plant pathogen	Plant pathogen			Leaf/fruit/seed pathogen			non-aquatic			filamentous_mycelium	perithecium_(hymenium_hidden,_narrow_opening)	closed
ASV_001383	0	0	0	0	0.00273137	0	0	0	0	0.0118359	0	0	Fungi	Ascomycota	Dothideomycetes	Capnodiales	Teratosphaeriaceae	Catenulostroma	Plant pathogen		Plant pathogen	Plant pathogen			Leaf/fruit/seed pathogen			non-aquatic			filamentous_mycelium	perithecium_(hymenium_hidden,_narrow_opening)	closed
ASV_000727	0	0	0	0	0	0.0883143	0	0	0	0	0	0	Fungi	Basidiomycota	Agaricomycetes	Cantharellales	Ceratobasidiaceae	Ceratobasidium	Plant pathogen	Litter saprotroph	Plant pathogen-Litter saprotroph	Plant pathogen-Saprotroph	ectomycorrhizal_1%_of_species/Orchid_Mycorrhizal_most_species		Leaf/fruit/seed pathogen	leaf/fruit/seed,roots,soil		non-aquatic			filamentous_mycelium	corticioid	smooth
ASV_001432	0	0	0	0	0	0.0127464	0	0	0	0	0	0	Fungi	Ascomycota	Dothideomycetes	Pleosporales	Phaeosphaeriaceae	Chaetosphaeronema	Plant pathogen	Litter saprotroph	Plant pathogen-Litter saprotroph	Plant pathogen-Saprotroph		No endophytic capacity	Leaf/fruit/seed pathogen	leaf/fruit/seed		non-aquatic			filamentous_mycelium
ASV_001246	0.0109255	0	0	0	0	0	0	0	0	0	0	0	Fungi	Ascomycota	Leotiomycetes	Helotiales	Sclerotiniaceae	Ciborinia	Plant pathogen		Plant pathogen	Plant pathogen			Leaf/fruit/seed pathogen			non-aquatic			filamentous_mycelium	apothecium_(hymenium_on_surface)	smooth
ASV_001309	0	0	0	0	0	0	0	0	0.0291346	0	0	0	Fungi	Ascomycota	Sordariomycetes	Hypocreales	Clavicipitaceae	Claviceps	Plant pathogen		Plant pathogen	Plant pathogen			Leaf/fruit/seed pathogen						filamentous_mycelium	perithecium_(hymenium_hidden,_narrow_opening)	closed
ASV_001001	0	0	0.0455228	0	0	0	0	0	0	0	0	0	Fungi	Ascomycota	Leotiomycetes	Helotiales	Helotiales_fam_Incertae_sedis	Coleophoma	Plant pathogen	Foliar endophyte	Plant pathogen-Foliar endophyte	Plant pathogen-Endophyte		Foliar endophyte	Leaf/fruit/seed pathogen	leaf/fruit/seed		non-aquatic			filamentous_mycelium
ASV_001717	0	0	0.00910457	0	0	0	0	0	0	0	0	0	Fungi	Ascomycota	Sordariomycetes	Glomerellales	Glomerellaceae	Colletotrichum	Plant pathogen	Litter saprotroph	Plant pathogen-Litter saprotroph	Plant pathogen-Saprotroph		Foliar endophyte	Leaf/fruit/seed pathogen	leaf/fruit/seed					filamentous_mycelium	perithecium_(hymenium_hidden,_narrow_opening)	closed
ASV_000908	0	0	0	0	0	0	0	0	0	0.0482542	0	0	Fungi	Ascomycota	Leotiomycetes	Helotiales	Helotiaceae	Collophora	Plant pathogen	Wood saprotroph	Plant pathogen-Wood saprotroph	Plant pathogen-Saprotroph			Wood pathogen	wood,leaf/fruit/seed		non-aquatic			filamentous_mycelium
ASV_000415	0.00273137	0	0	0	0	0	0	0	0	0	0.305003	0	Fungi	Ascomycota	Dothideomycetes	Pleosporales	Coniothyriaceae	Coniothyrium	Plant pathogen	Litter saprotroph	Plant pathogen-Litter saprotroph	Plant pathogen-Saprotroph	mycoparasite_some_species		Leaf/fruit/seed pathogen	leaf/fruit/seed,wood	soft_rot	partly_aquatic			filamentous_mycelium
ASV_001194	0	0	0	0	0	0	0	0	0.021851	0	0	0	Fungi	Ascomycota	Sordariomycetes	Diaporthales	Gnomoniaceae	Cryptodiaporthe	Plant pathogen		Plant pathogen	Plant pathogen			Leaf/fruit/seed pathogen			non-aquatic			filamentous_mycelium
ASV_000139	0	0	0	0	0	0	0	0	0	1.24915	0	0	Fungi	Ascomycota	Leotiomycetes	Helotiales	Helotiales_fam_Incertae_sedis	Cyclaneusma	Plant pathogen	Foliar endophyte	Plant pathogen-Foliar endophyte	Plant pathogen-Endophyte		Foliar endophyte	Leaf/fruit/seed pathogen	leaf/fruit/seed		non-aquatic			filamentous_mycelium	apothecium_(hymenium_on_surface)	smooth
ASV_001239	0.0245823	0	0	0	0	0	0	0	0	0	0	0	Fungi	Ascomycota	Sordariomycetes	Hypocreales	Hypocreales_fam_Incertae_sedis	Cylindrium	Plant pathogen		Plant pathogen	Plant pathogen			Leaf/fruit/seed pathogen						filamentous_mycelium
ASV_000540	0.031866	0	0.0855829	0	0	0	0.0063732	0	0.0109255	0	0.0109255	0.0336869	Fungi	Ascomycota	Sordariomycetes	Hypocreales	Nectriaceae	Cylindrocarpon	Plant pathogen		Plant pathogen	Plant pathogen			Leaf/fruit/seed pathogen			partly_aquatic			filamentous_mycelium
ASV_002106	0	0	0	0	0.00364183	0	0	0	0	0	0	0	Fungi	Ascomycota	Sordariomycetes	Hypocreales	Nectriaceae	Cylindrocarpon	Plant pathogen		Plant pathogen	Plant pathogen			Leaf/fruit/seed pathogen			partly_aquatic			filamentous_mycelium
ASV_001747	0	0	0	0	0	0.00455228	0	0	0	0	0	0	Fungi	Ascomycota	Leotiomycetes	Helotiales	Helotiales_fam_Incertae_sedis	Cystodendron	Plant pathogen		Plant pathogen	Plant pathogen			Leaf/fruit/seed pathogen			non-aquatic			filamentous_mycelium	none	none
ASV_000529	0	0	0	0	0	0.152046	0	0	0	0.00728365	0	0	Fungi	Ascomycota	Leotiomycetes	Helotiales	Helotiales_fam_Incertae_sedis	Cystodendron	Plant pathogen		Plant pathogen	Plant pathogen			Leaf/fruit/seed pathogen			non-aquatic			filamentous_mycelium	none	none
ASV_000623	0.0182091	0.00819411	0.0172987	0	0	0	0.02003	0	0	0	0.0373287	0.0182091	Fungi	Ascomycota	Sordariomycetes	Diaporthales	Valsaceae	Cytospora	Plant pathogen	Litter saprotroph	Plant pathogen-Litter saprotroph	Plant pathogen-Saprotroph		Foliar endophyte	Leaf/fruit/seed pathogen	leaf/fruit/seed	soft_rot	partly_aquatic			filamentous_mycelium	perithecium_(hymenium_hidden,_narrow_opening)	closed
ASV_001339	0	0	0	0	0	0	0	0	0	0	0.0264032	0	Fungi	Ascomycota	Sordariomycetes	Diaporthales	Valsaceae	Cytospora	Plant pathogen	Litter saprotroph	Plant pathogen-Litter saprotroph	Plant pathogen-Saprotroph		Foliar endophyte	Leaf/fruit/seed pathogen	leaf/fruit/seed	soft_rot	partly_aquatic			filamentous_mycelium	perithecium_(hymenium_hidden,_narrow_opening)	closed
ASV_002191	0	0	0	0	0	0	0.00455228	0	0	0	0	0	Fungi	Ascomycota	Sordariomycetes	Diaporthales	Valsaceae	Cytospora	Plant pathogen	Litter saprotroph	Plant pathogen-Litter saprotroph	Plant pathogen-Saprotroph		Foliar endophyte	Leaf/fruit/seed pathogen	leaf/fruit/seed	soft_rot	partly_aquatic			filamentous_mycelium	perithecium_(hymenium_hidden,_narrow_opening)	closed
ASV_000744	0.00546274	0	0.0773888	0	0	0	0	0	0	0	0.0118359	0	Fungi	Ascomycota	Leotiomycetes	Helotiales	Dermateaceae	Dermea	Plant pathogen	Litter saprotroph	Plant pathogen-Litter saprotroph	Plant pathogen-Saprotroph			Leaf/fruit/seed pathogen	leaf/fruit/seed		non-aquatic			filamentous_mycelium	apothecium_(hymenium_on_surface)	smooth
ASV_000420	0	0	0	0	0.00910457	0.0746574	0	0	0.145673	0.0682842	0	0	Fungi	Ascomycota	Dothideomycetes	Capnodiales	Teratosphaeriaceae	Devriesia	Plant pathogen	Litter saprotroph	Plant pathogen-Litter saprotroph	Plant pathogen-Saprotroph			Leaf/fruit/seed pathogen	leaf/fruit/seed		non-aquatic			filamentous_mycelium	perithecium_(hymenium_hidden,_narrow_opening)	closed
ASV_000408	0	0	0	0	0	0.0254928	0	0	0.231256	0.0355078	0	0	Fungi	Ascomycota	Dothideomycetes	Capnodiales	Teratosphaeriaceae	Devriesia	Plant pathogen	Litter saprotroph	Plant pathogen-Litter saprotroph	Plant pathogen-Saprotroph			Leaf/fruit/seed pathogen	leaf/fruit/seed		non-aquatic			filamentous_mycelium	perithecium_(hymenium_hidden,_narrow_opening)	closed
ASV_000416	0	0	0	0	0	0.221241	0	0	0.0291346	0.00273137	0	0	Fungi	Ascomycota	Dothideomycetes	Capnodiales	Teratosphaeriaceae	Devriesia	Plant pathogen	Litter saprotroph	Plant pathogen-Litter saprotroph	Plant pathogen-Saprotroph			Leaf/fruit/seed pathogen	leaf/fruit/seed		non-aquatic			filamentous_mycelium	perithecium_(hymenium_hidden,_narrow_opening)	closed
ASV_000522	0	0	0	0	0.162061	0.0291346	0	0	0	0	0	0	Fungi	Ascomycota	Dothideomycetes	Capnodiales	Teratosphaeriaceae	Devriesia	Plant pathogen	Litter saprotroph	Plant pathogen-Litter saprotroph	Plant pathogen-Saprotroph			Leaf/fruit/seed pathogen	leaf/fruit/seed		non-aquatic			filamentous_mycelium	perithecium_(hymenium_hidden,_narrow_opening)	closed
ASV_001215	0	0	0	0	0	0.0227614	0	0	0	0	0	0	Fungi	Ascomycota	Dothideomycetes	Capnodiales	Teratosphaeriaceae	Devriesia	Plant pathogen	Litter saprotroph	Plant pathogen-Litter saprotroph	Plant pathogen-Saprotroph			Leaf/fruit/seed pathogen	leaf/fruit/seed		non-aquatic			filamentous_mycelium	perithecium_(hymenium_hidden,_narrow_opening)	closed
ASV_001537	0	0	0	0	0	0.0127464	0	0	0	0	0	0	Fungi	Ascomycota	Dothideomycetes	Capnodiales	Teratosphaeriaceae	Devriesia	Plant pathogen	Litter saprotroph	Plant pathogen-Litter saprotroph	Plant pathogen-Saprotroph			Leaf/fruit/seed pathogen	leaf/fruit/seed		non-aquatic			filamentous_mycelium	perithecium_(hymenium_hidden,_narrow_opening)	closed
ASV_002063	0	0	0	0	0	0	0	0	0.00273137	0	0	0	Fungi	Ascomycota	Dothideomycetes	Capnodiales	Teratosphaeriaceae	Devriesia	Plant pathogen	Litter saprotroph	Plant pathogen-Litter saprotroph	Plant pathogen-Saprotroph			Leaf/fruit/seed pathogen	leaf/fruit/seed		non-aquatic			filamentous_mycelium	perithecium_(hymenium_hidden,_narrow_opening)	closed
ASV_002087	0	0	0	0	0	0.00182091	0	0	0	0	0	0	Fungi	Ascomycota	Dothideomycetes	Capnodiales	Teratosphaeriaceae	Devriesia	Plant pathogen	Litter saprotroph	Plant pathogen-Litter saprotroph	Plant pathogen-Saprotroph			Leaf/fruit/seed pathogen	leaf/fruit/seed		non-aquatic			filamentous_mycelium	perithecium_(hymenium_hidden,_narrow_opening)	closed
ASV_002531	0	0	0.00182091	0	0	0	0	0	0	0	0	0	Fungi	Ascomycota	Dothideomycetes	Capnodiales	Teratosphaeriaceae	Devriesia	Plant pathogen	Litter saprotroph	Plant pathogen-Litter saprotroph	Plant pathogen-Saprotroph			Leaf/fruit/seed pathogen	leaf/fruit/seed		non-aquatic			filamentous_mycelium	perithecium_(hymenium_hidden,_narrow_opening)	closed
ASV_000310	0	0	0	0	0	0	0	0	0.512587	0	0	0	Fungi	Ascomycota	Sordariomycetes	Diaporthales	Diaporthaceae	Diaporthe	Plant pathogen	Litter saprotroph	Plant pathogen-Litter saprotroph	Plant pathogen-Saprotroph		Foliar endophyte	Leaf/fruit/seed pathogen	leaf/fruit/seed		partly_aquatic			filamentous_mycelium	perithecium_(hymenium_hidden,_narrow_opening)	closed
ASV_000319	0.021851	0.00273137	0	0	0.0118359	0.0063732	0.0227614	0	0.327764	0	0.0327764	0.0437019	Fungi	Ascomycota	Sordariomycetes	Diaporthales	Diaporthaceae	Diaporthe	Plant pathogen	Litter saprotroph	Plant pathogen-Litter saprotroph	Plant pathogen-Saprotroph		Foliar endophyte	Leaf/fruit/seed pathogen	leaf/fruit/seed		partly_aquatic			filamentous_mycelium	perithecium_(hymenium_hidden,_narrow_opening)	closed
ASV_000500	0	0	0	0	0	0.184823	0	0	0	0	0	0	Fungi	Ascomycota	Sordariomycetes	Diaporthales	Diaporthaceae	Diaporthe	Plant pathogen	Litter saprotroph	Plant pathogen-Litter saprotroph	Plant pathogen-Saprotroph		Foliar endophyte	Leaf/fruit/seed pathogen	leaf/fruit/seed		partly_aquatic			filamentous_mycelium	perithecium_(hymenium_hidden,_narrow_opening)	closed
ASV_000823	0	0	0	0	0.0782993	0	0	0	0	0	0	0	Fungi	Ascomycota	Sordariomycetes	Diaporthales	Diaporthaceae	Diaporthe	Plant pathogen	Litter saprotroph	Plant pathogen-Litter saprotroph	Plant pathogen-Saprotroph		Foliar endophyte	Leaf/fruit/seed pathogen	leaf/fruit/seed		partly_aquatic			filamentous_mycelium	perithecium_(hymenium_hidden,_narrow_opening)	closed
ASV_001011	0	0	0	0	0	0	0	0	0	0	0	0.0400601	Fungi	Ascomycota	Sordariomycetes	Diaporthales	Diaporthaceae	Diaporthe	Plant pathogen	Litter saprotroph	Plant pathogen-Litter saprotroph	Plant pathogen-Saprotroph		Foliar endophyte	Leaf/fruit/seed pathogen	leaf/fruit/seed		partly_aquatic			filamentous_mycelium	perithecium_(hymenium_hidden,_narrow_opening)	closed
ASV_001139	0	0	0	0	0	0	0.00273137	0	0	0	0.02003	0.00455228	Fungi	Ascomycota	Sordariomycetes	Diaporthales	Diaporthaceae	Diaporthe	Plant pathogen	Litter saprotroph	Plant pathogen-Litter saprotroph	Plant pathogen-Saprotroph		Foliar endophyte	Leaf/fruit/seed pathogen	leaf/fruit/seed		partly_aquatic			filamentous_mycelium	perithecium_(hymenium_hidden,_narrow_opening)	closed
ASV_001294	0	0	0	0	0	0	0	0	0.0172987	0	0.010015	0	Fungi	Ascomycota	Sordariomycetes	Diaporthales	Diaporthaceae	Diaporthe	Plant pathogen	Litter saprotroph	Plant pathogen-Litter saprotroph	Plant pathogen-Saprotroph		Foliar endophyte	Leaf/fruit/seed pathogen	leaf/fruit/seed		partly_aquatic			filamentous_mycelium	perithecium_(hymenium_hidden,_narrow_opening)	closed
ASV_002118	0	0	0	0	0	0	0	0	0.00546274	0	0	0	Fungi	Ascomycota	Sordariomycetes	Xylariales	Diatrypaceae	Diatrype	Plant pathogen		Plant pathogen	Plant pathogen			Leaf/fruit/seed pathogen						filamentous_mycelium	perithecium_(hymenium_hidden,_narrow_opening)	closed
ASV_002374	0	0	0	0.00273137	0	0	0	0	0	0	0	0	Fungi	Ascomycota	Sordariomycetes	Xylariales	Diatrypaceae	Diatrype	Plant pathogen		Plant pathogen	Plant pathogen			Leaf/fruit/seed pathogen						filamentous_mycelium	perithecium_(hymenium_hidden,_narrow_opening)	closed
ASV_002573	0	0	0	0	0	0	0	0	0	0	0	0.000910457	Fungi	Ascomycota	Sordariomycetes	Xylariales	Diatrypaceae	Diatrype	Plant pathogen		Plant pathogen	Plant pathogen			Leaf/fruit/seed pathogen						filamentous_mycelium	perithecium_(hymenium_hidden,_narrow_opening)	closed
ASV_000143	0.0145673	0.477079	0	0.0555379	0.152046	0	0.00819411	0	0.756589	0	0.0610006	0.0109255	Fungi	Ascomycota	Dothideomycetes	Pleosporales	Didymellaceae	Didymella	Plant pathogen	Litter saprotroph	Plant pathogen-Litter saprotroph	Plant pathogen-Saprotroph	hypervariable		Leaf/fruit/seed pathogen	leaf/fruit/seed,roots,soil,animal_material		partly_aquatic	animal_parasite		filamentous_mycelium
ASV_001207	0	0.00455228	0	0.0464333	0	0	0	0	0	0	0	0	Fungi	Ascomycota	Dothideomycetes	Pleosporales	Didymellaceae	Didymella	Plant pathogen	Litter saprotroph	Plant pathogen-Litter saprotroph	Plant pathogen-Saprotroph	hypervariable		Leaf/fruit/seed pathogen	leaf/fruit/seed,roots,soil,animal_material		partly_aquatic	animal_parasite		filamentous_mycelium
ASV_001363	0	0	0.0236719	0	0	0	0	0	0	0	0	0	Fungi	Ascomycota	Dothideomycetes	Pleosporales	Didymellaceae	Didymella	Plant pathogen	Litter saprotroph	Plant pathogen-Litter saprotroph	Plant pathogen-Saprotroph	hypervariable		Leaf/fruit/seed pathogen	leaf/fruit/seed,roots,soil,animal_material		partly_aquatic	animal_parasite		filamentous_mycelium
ASV_001253	0	0	0	0	0.0254928	0	0	0	0	0	0	0	Fungi	Ascomycota	Dothideomycetes	Pleosporales	Didymellaceae	Didymella	Plant pathogen	Litter saprotroph	Plant pathogen-Litter saprotroph	Plant pathogen-Saprotroph	hypervariable		Leaf/fruit/seed pathogen	leaf/fruit/seed,roots,soil,animal_material		partly_aquatic	animal_parasite		filamentous_mycelium
ASV_001472	0	0	0	0	0	0	0	0.0182091	0	0	0	0	Fungi	Ascomycota	Dothideomycetes	Pleosporales	Didymellaceae	Didymella	Plant pathogen	Litter saprotroph	Plant pathogen-Litter saprotroph	Plant pathogen-Saprotroph	hypervariable		Leaf/fruit/seed pathogen	leaf/fruit/seed,roots,soil,animal_material		partly_aquatic	animal_parasite		filamentous_mycelium
ASV_001774	0	0	0	0	0	0	0	0	0.0063732	0	0	0	Fungi	Ascomycota	Dothideomycetes	Pleosporales	Didymosphaeriaceae	Didymosphaeria	Plant pathogen	Litter saprotroph	Plant pathogen-Litter saprotroph	Plant pathogen-Saprotroph	mycoparasite_some_species	Foliar endophyte	Leaf/fruit/seed pathogen	leaf/fruit/seed		partly_aquatic			filamentous_mycelium	perithecium_(hymenium_hidden,_narrow_opening)	closed
ASV_000610	0	0	0	0	0	0.0273137	0	0	0	0.109255	0	0	Fungi	Ascomycota	Dothideomycetes	Botryosphaeriales	Botryosphaeriaceae	Diplodia	Plant pathogen	Litter saprotroph	Plant pathogen-Litter saprotroph	Plant pathogen-Saprotroph			Leaf/fruit/seed pathogen	leaf/fruit/seed		partly_aquatic			filamentous_mycelium
ASV_002377	0	0	0	0	0	0	0	0	0.00273137	0	0	0	Fungi	Ascomycota	Dothideomycetes	Botryosphaeriales	Botryosphaeriaceae	Diplodia	Plant pathogen	Litter saprotroph	Plant pathogen-Litter saprotroph	Plant pathogen-Saprotroph			Leaf/fruit/seed pathogen	leaf/fruit/seed		partly_aquatic			filamentous_mycelium
ASV_000577	0	0	0.125643	0	0	0	0	0	0	0	0.0145673	0	Fungi	Ascomycota	Sordariomycetes	Xylariales	Sporocadaceae	Discosia	Plant pathogen		Plant pathogen	Plant pathogen			Leaf/fruit/seed pathogen			non-aquatic			filamentous_mycelium	perithecium_(hymenium_hidden,_narrow_opening)	closed
ASV_001813	0	0.0063732	0.00182091	0	0	0	0	0	0	0	0	0	Fungi	Ascomycota	Sordariomycetes	Xylariales	Amphisphaeriaceae	Discostroma	Plant pathogen	Litter saprotroph	Plant pathogen-Litter saprotroph	Plant pathogen-Saprotroph			Leaf/fruit/seed pathogen	leaf/fruit/seed		partly_freshwater_(partly_non-aquatic)			filamentous_mycelium	perithecium_(hymenium_hidden,_narrow_opening)	closed
ASV_001819	0	0.00546274	0	0	0	0	0	0	0	0	0	0	Fungi	Ascomycota	Sordariomycetes	Xylariales	Amphisphaeriaceae	Discostroma	Plant pathogen	Litter saprotroph	Plant pathogen-Litter saprotroph	Plant pathogen-Saprotroph			Leaf/fruit/seed pathogen	leaf/fruit/seed		partly_freshwater_(partly_non-aquatic)			filamentous_mycelium	perithecium_(hymenium_hidden,_narrow_opening)	closed
ASV_001213	0	0	0	0	0	0	0	0	0	0	0.0254928	0.00455228	Fungi	Ascomycota	Dothideomycetes	Botryosphaeriales	Botryosphaeriaceae	Dothiorella	Plant pathogen	Litter saprotroph	Plant pathogen-Litter saprotroph	Plant pathogen-Saprotroph		Foliar endophyte	Leaf/fruit/seed pathogen	leaf/fruit/seed		non-aquatic			filamentous_mycelium
ASV_001494	0	0	0.00455228	0	0	0	0	0	0.00910457	0	0	0	Fungi	Ascomycota	Dothideomycetes	Botryosphaeriales	Botryosphaeriaceae	Dothiorella	Plant pathogen	Litter saprotroph	Plant pathogen-Litter saprotroph	Plant pathogen-Saprotroph		Foliar endophyte	Leaf/fruit/seed pathogen	leaf/fruit/seed		non-aquatic			filamentous_mycelium
ASV_001823	0	0	0	0	0	0	0	0	0	0	0	0.00819411	Fungi	Ascomycota	Dothideomycetes	Botryosphaeriales	Botryosphaeriaceae	Dothiorella	Plant pathogen	Litter saprotroph	Plant pathogen-Litter saprotroph	Plant pathogen-Saprotroph		Foliar endophyte	Leaf/fruit/seed pathogen	leaf/fruit/seed		non-aquatic			filamentous_mycelium
ASV_000020	0	0	0	0	0	0	0	0	0	0	11.5164	0.0063732	Fungi	Ascomycota	Leotiomycetes	Erysiphales	Erysiphaceae	Erysiphe	Plant pathogen		Plant pathogen	Plant pathogen			Leaf/fruit/seed pathogen			non-aquatic			filamentous_mycelium	chasmothecium_(tiny_initially_closed_ascome_rupture_opening)_	closed
ASV_000042	0	6.40415	0	0	0	0	0	0	0	0	0	0	Fungi	Ascomycota	Leotiomycetes	Erysiphales	Erysiphaceae	Erysiphe	Plant pathogen		Plant pathogen	Plant pathogen			Leaf/fruit/seed pathogen			non-aquatic			filamentous_mycelium	chasmothecium_(tiny_initially_closed_ascome_rupture_opening)_	closed
ASV_000072	0	0	0	0	0	0	0	0	0	0	3.62544	0	Fungi	Ascomycota	Leotiomycetes	Erysiphales	Erysiphaceae	Erysiphe	Plant pathogen		Plant pathogen	Plant pathogen			Leaf/fruit/seed pathogen			non-aquatic			filamentous_mycelium	chasmothecium_(tiny_initially_closed_ascome_rupture_opening)_	closed
ASV_001036	0.0182091	0	0.00182091	0	0	0	0	0	0	0	0	0.0172987	Fungi	Ascomycota	Sordariomycetes	Xylariales	Diatrypaceae	Eutypella	Plant pathogen		Plant pathogen	Plant pathogen			Leaf/fruit/seed pathogen			partly_aquatic			filamentous_mycelium	perithecium_(hymenium_hidden,_narrow_opening)	closed
ASV_002123	0	0	0	0	0	0	0	0	0	0	0.00182091	0	Fungi	Ascomycota	Sordariomycetes	Xylariales	Diatrypaceae	Eutypella	Plant pathogen		Plant pathogen	Plant pathogen			Leaf/fruit/seed pathogen			partly_aquatic			filamentous_mycelium	perithecium_(hymenium_hidden,_narrow_opening)	closed
ASV_000866	0	0	0	0	0.0491647	0	0	0	0	0.0127464	0	0	Fungi	Basidiomycota	Exobasidiomycetes	Exobasidiales	Exobasidiaceae	Exobasidium	Plant pathogen		Plant pathogen	Plant pathogen		No endophytic capacity	Leaf/fruit/seed pathogen			non-aquatic			filamentous_mycelium	none	none
ASV_001862	0	0	0	0	0	0.0063732	0	0	0	0	0	0	Fungi	Basidiomycota	Exobasidiomycetes	Exobasidiales	Exobasidiaceae	Exobasidium	Plant pathogen		Plant pathogen	Plant pathogen		No endophytic capacity	Leaf/fruit/seed pathogen			non-aquatic			filamentous_mycelium	none	none
ASV_000176	0.0063732	0	0	0.00455228	0.118359	0.35872	0	0	0.699231	0.0109255	0	0.00910457	Fungi	Basidiomycota	Exobasidiomycetes	Exobasidiales	Exobasidiaceae	Exobasidium	Plant pathogen		Plant pathogen	Plant pathogen		No endophytic capacity	Leaf/fruit/seed pathogen			non-aquatic			filamentous_mycelium	none	none
ASV_000209	0	0.0227614	0	0.0063732	0.367824	0.282242	0	0	0.183912	0.0182091	0	0.0109255	Fungi	Basidiomycota	Exobasidiomycetes	Exobasidiales	Exobasidiaceae	Exobasidium	Plant pathogen		Plant pathogen	Plant pathogen		No endophytic capacity	Leaf/fruit/seed pathogen			non-aquatic			filamentous_mycelium	none	none
ASV_000211	0	0	0	0	0.232166	0.00728365	0	0	0.324123	0.330496	0	0	Fungi	Basidiomycota	Exobasidiomycetes	Exobasidiales	Exobasidiaceae	Exobasidium	Plant pathogen		Plant pathogen	Plant pathogen		No endophytic capacity	Leaf/fruit/seed pathogen			non-aquatic			filamentous_mycelium	none	none
ASV_000260	0	0	0	0	0	0.0810306	0	0	0.570856	0.0473437	0	0	Fungi	Basidiomycota	Exobasidiomycetes	Exobasidiales	Exobasidiaceae	Exobasidium	Plant pathogen		Plant pathogen	Plant pathogen		No endophytic capacity	Leaf/fruit/seed pathogen			non-aquatic			filamentous_mycelium	none	none
ASV_000296	0	0	0	0	0.269495	0.0528065	0	0	0.0109255	0.171166	0	0	Fungi	Basidiomycota	Exobasidiomycetes	Exobasidiales	Exobasidiaceae	Exobasidium	Plant pathogen		Plant pathogen	Plant pathogen		No endophytic capacity	Leaf/fruit/seed pathogen			non-aquatic			filamentous_mycelium	none	none
ASV_000358	0.0227614	0.0127464	0	0.0573588	0.0673738	0.105613	0.00273137	0	0.0254928	0.0063732	0.021851	0.0555379	Fungi	Basidiomycota	Exobasidiomycetes	Exobasidiales	Exobasidiaceae	Exobasidium	Plant pathogen		Plant pathogen	Plant pathogen		No endophytic capacity	Leaf/fruit/seed pathogen			non-aquatic			filamentous_mycelium	none	none
ASV_000378	0.0109255	0	0	0	0.203942	0.0127464	0	0	0.11927	0.00273137	0	0	Fungi	Basidiomycota	Exobasidiomycetes	Exobasidiales	Exobasidiaceae	Exobasidium	Plant pathogen		Plant pathogen	Plant pathogen		No endophytic capacity	Leaf/fruit/seed pathogen			non-aquatic			filamentous_mycelium	none	none
ASV_000451	0	0	0	0	0.118359	0	0	0	0.145673	0	0	0	Fungi	Basidiomycota	Exobasidiomycetes	Exobasidiales	Exobasidiaceae	Exobasidium	Plant pathogen		Plant pathogen	Plant pathogen		No endophytic capacity	Leaf/fruit/seed pathogen			non-aquatic			filamentous_mycelium	none	none
ASV_000464	0	0	0	0	0	0.0254928	0	0	0.236719	0	0	0	Fungi	Basidiomycota	Exobasidiomycetes	Exobasidiales	Exobasidiaceae	Exobasidium	Plant pathogen		Plant pathogen	Plant pathogen		No endophytic capacity	Leaf/fruit/seed pathogen			non-aquatic			filamentous_mycelium	none	none
ASV_000499	0	0	0	0	0.142942	0.00182091	0	0	0	0.0573588	0	0	Fungi	Basidiomycota	Exobasidiomycetes	Exobasidiales	Exobasidiaceae	Exobasidium	Plant pathogen		Plant pathogen	Plant pathogen		No endophytic capacity	Leaf/fruit/seed pathogen			non-aquatic			filamentous_mycelium	none	none
ASV_000523	0	0.00819411	0	0.00546274	0.111986	0	0	0	0.0664633	0	0	0	Fungi	Basidiomycota	Exobasidiomycetes	Exobasidiales	Exobasidiaceae	Exobasidium	Plant pathogen		Plant pathogen	Plant pathogen		No endophytic capacity	Leaf/fruit/seed pathogen			non-aquatic			filamentous_mycelium	none	none
ASV_000603	0	0.00273137	0	0	0	0	0	0	0.133837	0	0	0	Fungi	Basidiomycota	Exobasidiomycetes	Exobasidiales	Exobasidiaceae	Exobasidium	Plant pathogen		Plant pathogen	Plant pathogen		No endophytic capacity	Leaf/fruit/seed pathogen			non-aquatic			filamentous_mycelium	none	none
ASV_000653	0.00273137	0.0400601	0	0.061911	0.0191196	0	0	0	0	0	0.0063732	0.00182091	Fungi	Basidiomycota	Exobasidiomycetes	Exobasidiales	Exobasidiaceae	Exobasidium	Plant pathogen		Plant pathogen	Plant pathogen		No endophytic capacity	Leaf/fruit/seed pathogen			non-aquatic			filamentous_mycelium	none	none
ASV_000690	0	0	0	0	0.0591797	0	0	0	0.0391496	0	0	0	Fungi	Basidiomycota	Exobasidiomycetes	Exobasidiales	Exobasidiaceae	Exobasidium	Plant pathogen		Plant pathogen	Plant pathogen		No endophytic capacity	Leaf/fruit/seed pathogen			non-aquatic			filamentous_mycelium	none	none
ASV_000724	0	0	0	0	0.0300451	0.0537169	0	0	0	0	0	0	Fungi	Basidiomycota	Exobasidiomycetes	Exobasidiales	Exobasidiaceae	Exobasidium	Plant pathogen		Plant pathogen	Plant pathogen		No endophytic capacity	Leaf/fruit/seed pathogen			non-aquatic			filamentous_mycelium	none	none
ASV_000738	0	0	0	0	0.083762	0	0	0	0	0	0	0.00546274	Fungi	Basidiomycota	Exobasidiomycetes	Exobasidiales	Exobasidiaceae	Exobasidium	Plant pathogen		Plant pathogen	Plant pathogen		No endophytic capacity	Leaf/fruit/seed pathogen			non-aquatic			filamentous_mycelium	none	none
ASV_000753	0	0	0	0	0	0	0	0	0	0.0782993	0	0	Fungi	Basidiomycota	Exobasidiomycetes	Exobasidiales	Exobasidiaceae	Exobasidium	Plant pathogen		Plant pathogen	Plant pathogen		No endophytic capacity	Leaf/fruit/seed pathogen			non-aquatic			filamentous_mycelium	none	none
ASV_000886	0	0	0	0	0	0	0	0	0.0673738	0	0	0	Fungi	Basidiomycota	Exobasidiomycetes	Exobasidiales	Exobasidiaceae	Exobasidium	Plant pathogen		Plant pathogen	Plant pathogen		No endophytic capacity	Leaf/fruit/seed pathogen			non-aquatic			filamentous_mycelium	none	none
ASV_001000	0	0	0	0	0	0	0	0	0.0482542	0	0	0	Fungi	Basidiomycota	Exobasidiomycetes	Exobasidiales	Exobasidiaceae	Exobasidium	Plant pathogen		Plant pathogen	Plant pathogen		No endophytic capacity	Leaf/fruit/seed pathogen			non-aquatic			filamentous_mycelium	none	none
ASV_001012	0	0	0	0	0	0	0	0	0.0446124	0	0	0	Fungi	Basidiomycota	Exobasidiomycetes	Exobasidiales	Exobasidiaceae	Exobasidium	Plant pathogen		Plant pathogen	Plant pathogen		No endophytic capacity	Leaf/fruit/seed pathogen			non-aquatic			filamentous_mycelium	none	none
ASV_001026	0	0.0136568	0	0.0109255	0.0227614	0	0	0	0	0	0.000910457	0	Fungi	Basidiomycota	Exobasidiomycetes	Exobasidiales	Exobasidiaceae	Exobasidium	Plant pathogen		Plant pathogen	Plant pathogen		No endophytic capacity	Leaf/fruit/seed pathogen			non-aquatic			filamentous_mycelium	none	none
ASV_001151	0	0	0	0	0.031866	0	0	0	0	0	0	0	Fungi	Basidiomycota	Exobasidiomycetes	Exobasidiales	Exobasidiaceae	Exobasidium	Plant pathogen		Plant pathogen	Plant pathogen		No endophytic capacity	Leaf/fruit/seed pathogen			non-aquatic			filamentous_mycelium	none	none
ASV_001269	0	0	0	0	0	0	0	0	0.021851	0	0	0	Fungi	Basidiomycota	Exobasidiomycetes	Exobasidiales	Exobasidiaceae	Exobasidium	Plant pathogen		Plant pathogen	Plant pathogen		No endophytic capacity	Leaf/fruit/seed pathogen			non-aquatic			filamentous_mycelium	none	none
ASV_001470	0	0	0	0	0.0154778	0	0	0	0	0	0	0	Fungi	Basidiomycota	Exobasidiomycetes	Exobasidiales	Exobasidiaceae	Exobasidium	Plant pathogen		Plant pathogen	Plant pathogen		No endophytic capacity	Leaf/fruit/seed pathogen			non-aquatic			filamentous_mycelium	none	none
ASV_002044	0	0	0	0	0	0	0	0	0	0.00273137	0	0	Fungi	Basidiomycota	Exobasidiomycetes	Exobasidiales	Exobasidiaceae	Exobasidium	Plant pathogen		Plant pathogen	Plant pathogen		No endophytic capacity	Leaf/fruit/seed pathogen			non-aquatic			filamentous_mycelium	none	none
ASV_002512	0	0	0	0.00182091	0	0	0	0	0	0	0	0	Fungi	Basidiomycota	Exobasidiomycetes	Exobasidiales	Exobasidiaceae	Exobasidium	Plant pathogen		Plant pathogen	Plant pathogen		No endophytic capacity	Leaf/fruit/seed pathogen			non-aquatic			filamentous_mycelium	none	none
ASV_002517	0	0	0	0	0	0	0	0	0	0	0.000910457	0	Fungi	Basidiomycota	Exobasidiomycetes	Exobasidiales	Exobasidiaceae	Exobasidium	Plant pathogen		Plant pathogen	Plant pathogen		No endophytic capacity	Leaf/fruit/seed pathogen			non-aquatic			filamentous_mycelium	none	none
ASV_002207	0	0	0	0	0.00364183	0	0	0	0	0	0	0	Fungi	Basidiomycota	Ustilaginomycetes	Ustilaginales	Ustilaginaceae	Farysia	Plant pathogen	Epiphyte	Plant pathogen-Epiphyte	Plant pathogen-Epiphyte		No endophytic capacity	Leaf/fruit/seed pathogen			non-aquatic		Cyperaceae_flowers	dimorphic_yeast	smut	other
ASV_002128	0	0	0.00182091	0	0	0	0	0	0	0	0	0	Fungi	Ascomycota	Sordariomycetes	Hypocreales	Nectriaceae	Fusarium	Plant pathogen	Litter saprotroph	Plant pathogen-Litter saprotroph	Plant pathogen-Saprotroph	hypervariable,_saprotroph,_pathogen,damping-off_pathogen	Foliar endophyte	Leaf/fruit/seed pathogen	leaf/fruit/seed,roots,soil,animal_material	soft_rot	partly_aquatic	opportunistic_human_parasite		filamentous_mycelium
ASV_000846	0	0	0	0	0	0	0	0	0	0.0655529	0	0	Fungi	Ascomycota	Dothideomycetes	Venturiales	Sympoventuriaceae	Fusicladium	Plant pathogen		Plant pathogen	Plant pathogen			Leaf/fruit/seed pathogen			non-aquatic			filamentous_mycelium	perithecium_(hymenium_hidden,_narrow_opening)	closed
ASV_002042	0	0	0	0	0	0	0	0	0	0.00455228	0	0	Fungi	Ascomycota	Dothideomycetes	Venturiales	Sympoventuriaceae	Fusicladium	Plant pathogen		Plant pathogen	Plant pathogen			Leaf/fruit/seed pathogen			non-aquatic			filamentous_mycelium	perithecium_(hymenium_hidden,_narrow_opening)	closed
ASV_002413	0	0	0	0	0	0	0	0	0	0.00182091	0	0	Fungi	Ascomycota	Dothideomycetes	Venturiales	Sympoventuriaceae	Fusicladium	Plant pathogen		Plant pathogen	Plant pathogen			Leaf/fruit/seed pathogen			non-aquatic			filamentous_mycelium	perithecium_(hymenium_hidden,_narrow_opening)	closed
ASV_000891	0	0	0.00910457	0	0	0.0355078	0	0	0	0	0.00364183	0.0127464	Fungi	Basidiomycota	Agaricomycetes	Polyporales	Ganodermataceae	Ganoderma	Plant pathogen	Wood saprotroph	Plant pathogen-Wood saprotroph	Plant pathogen-Saprotroph			Wood pathogen	wood	white_rot	non-aquatic			filamentous_mycelium	polyporoid	poroid
ASV_001909	0	0.00182091	0	0	0	0	0	0	0	0	0	0.00728365	Fungi	Ascomycota	Dothideomycetes	Capnodiales	Mycosphaerellaceae	Geastrumia	Plant pathogen		Plant pathogen	Plant pathogen			Leaf/fruit/seed pathogen			non-aquatic			filamentous_mycelium	perithecium_(hymenium_hidden,_narrow_opening)	closed
ASV_001796	0.00364183	0.00182091	0	0	0	0.00364183	0	0	0	0	0	0.000910457	Fungi	Ascomycota	Sordariomycetes	Hypocreales	Nectriaceae	Gibberella	Plant pathogen	Litter saprotroph	Plant pathogen-Litter saprotroph	Plant pathogen-Saprotroph	hypervariable,_saprotroph,damping-off_pathogen	Foliar endophyte	Leaf/fruit/seed pathogen	leaf/fruit/seed,roots,soil,animal_material	soft_rot	partly_aquatic	opportunistic_human_parasite		filamentous_mycelium
ASV_000305	0	0.0755679	0.061911	0	0	0	0.00819411	0.0063732	0	0	0.0145673	0.357809	Fungi	Ascomycota	Sordariomycetes	Hypocreales	Nectriaceae	Gibberella	Plant pathogen	Litter saprotroph	Plant pathogen-Litter saprotroph	Plant pathogen-Saprotroph	hypervariable,_saprotroph,damping-off_pathogen	Foliar endophyte	Leaf/fruit/seed pathogen	leaf/fruit/seed,roots,soil,animal_material	soft_rot	partly_aquatic	opportunistic_human_parasite		filamentous_mycelium
ASV_000413	0.0163882	0	0.0500751	0	0	0	0.00546274	0	0	0	0.031866	0.19848	Fungi	Ascomycota	Sordariomycetes	Hypocreales	Nectriaceae	Gibberella	Plant pathogen	Litter saprotroph	Plant pathogen-Litter saprotroph	Plant pathogen-Saprotroph	hypervariable,_saprotroph,damping-off_pathogen	Foliar endophyte	Leaf/fruit/seed pathogen	leaf/fruit/seed,roots,soil,animal_material	soft_rot	partly_aquatic	opportunistic_human_parasite		filamentous_mycelium
ASV_001426	0	0	0	0	0	0	0	0	0	0	0.0172987	0	Fungi	Ascomycota	Sordariomycetes	Hypocreales	Nectriaceae	Gibberella	Plant pathogen	Litter saprotroph	Plant pathogen-Litter saprotroph	Plant pathogen-Saprotroph	hypervariable,_saprotroph,damping-off_pathogen	Foliar endophyte	Leaf/fruit/seed pathogen	leaf/fruit/seed,roots,soil,animal_material	soft_rot	partly_aquatic	opportunistic_human_parasite		filamentous_mycelium
ASV_000988	0.0191196	0	0.00546274	0	0	0	0	0	0	0	0.00910457	0	Fungi	Ascomycota	Sordariomycetes	Glomerellales	Plectosphaerellaceae	Gibellulopsis	Plant pathogen	Litter saprotroph	Plant pathogen-Litter saprotroph	Plant pathogen-Saprotroph			Leaf/fruit/seed pathogen	leaf/fruit/seed		partly_aquatic			filamentous_mycelium	none	none
ASV_001546	0.0118359	0	0	0	0	0	0	0	0	0	0	0	Fungi	Ascomycota	Sordariomycetes	Glomerellales	Plectosphaerellaceae	Gibellulopsis	Plant pathogen	Litter saprotroph	Plant pathogen-Litter saprotroph	Plant pathogen-Saprotroph			Leaf/fruit/seed pathogen	leaf/fruit/seed		partly_aquatic			filamentous_mycelium	none	none
ASV_001820	0	0	0	0	0	0	0	0	0	0.0063732	0	0	Fungi	Ascomycota	Leotiomycetes	Helotiales	Helotiaceae	Gremmeniella	Plant pathogen	Foliar endophyte	Plant pathogen-Foliar endophyte	Plant pathogen-Endophyte		Foliar endophyte	Wood pathogen	wood,leaf/fruit/seed		non-aquatic			filamentous_mycelium	apothecium_(hymenium_on_surface)	smooth
ASV_002534	0	0	0.00182091	0	0	0	0	0	0	0	0	0	Fungi	Ascomycota	Leotiomycetes	Helotiales	Dermateaceae	Helgardia	Plant pathogen		Plant pathogen	Plant pathogen			Leaf/fruit/seed pathogen			non-aquatic			filamentous_mycelium
ASV_000355	0.188465	0.0409705	0.0236719	0.00273137	0	0	0.0063732	0	0	0	0.00910457	0.0864934	Fungi	Ascomycota	Leotiomycetes	Helotiales	Dermateaceae	Helgardia	Plant pathogen		Plant pathogen	Plant pathogen			Leaf/fruit/seed pathogen			non-aquatic			filamentous_mycelium
ASV_001018	0	0	0	0	0	0.000910457	0	0	0	0.0309555	0	0	Fungi	Ascomycota	Dothideomycetes	Pleosporales	Massarinaceae	Helminthosporium	Plant pathogen		Plant pathogen	Plant pathogen			Leaf/fruit/seed pathogen			non-aquatic			filamentous_mycelium
ASV_000898	0	0	0	0	0	0.0455228	0	0	0	0	0	0	Fungi	Ascomycota	Dothideomycetes	Pleosporales	Melanommataceae	Herpotrichia	Plant pathogen	Wood saprotroph	Plant pathogen-Wood saprotroph	Plant pathogen-Saprotroph		Root endophyte	Leaf/fruit/seed pathogen	wood,leaf/fruit/seed,roots		partly_aquatic			filamentous_mycelium	perithecium_(hymenium_hidden,_narrow_opening)	closed
ASV_000606	0	0.0136568	0.02003	0	0	0	0	0	0	0	0	0.101061	Fungi	Ascomycota	Dothideomycetes	Pleosporales	Melanommataceae	Herpotrichia	Plant pathogen	Wood saprotroph	Plant pathogen-Wood saprotroph	Plant pathogen-Saprotroph		Root endophyte	Leaf/fruit/seed pathogen	wood,leaf/fruit/seed,roots		partly_aquatic			filamentous_mycelium	perithecium_(hymenium_hidden,_narrow_opening)	closed
ASV_000802	0	0	0	0	0	0	0	0	0	0	0	0.0673738	Fungi	Ascomycota	Dothideomycetes	Pleosporales	Melanommataceae	Herpotrichia	Plant pathogen	Wood saprotroph	Plant pathogen-Wood saprotroph	Plant pathogen-Saprotroph		Root endophyte	Leaf/fruit/seed pathogen	wood,leaf/fruit/seed,roots		partly_aquatic			filamentous_mycelium	perithecium_(hymenium_hidden,_narrow_opening)	closed
ASV_002638	0	0	0	0	0	0	0	0.00182091	0	0	0	0	Fungi	Ascomycota	Dothideomycetes	Pleosporales	Melanommataceae	Herpotrichia	Plant pathogen	Wood saprotroph	Plant pathogen-Wood saprotroph	Plant pathogen-Saprotroph		Root endophyte	Leaf/fruit/seed pathogen	wood,leaf/fruit/seed,roots		partly_aquatic			filamentous_mycelium	perithecium_(hymenium_hidden,_narrow_opening)	closed
ASV_001931	0	0.000910457	0	0	0	0	0	0	0.00364183	0.00273137	0	0	Fungi	Basidiomycota	Agaricomycetes	Russulales	Bondarzewiaceae	Heterobasidion	Plant pathogen	Wood saprotroph	Plant pathogen-Wood saprotroph	Plant pathogen-Saprotroph			Wood pathogen	wood	white_rot	non-aquatic			filamentous_mycelium	polyporoid	poroid
ASV_001006	0	0	0.0409705	0	0	0	0	0	0	0	0	0	Fungi	Ascomycota	Sordariomycetes	Hypocreales	Nectriaceae	Ilyonectria	Plant pathogen		Plant pathogen	Plant pathogen			Leaf/fruit/seed pathogen						filamentous_mycelium	perithecium_(hymenium_hidden,_narrow_opening)	closed
ASV_001127	0	0	0.0355078	0	0	0	0	0	0	0	0	0	Fungi	Ascomycota	Sordariomycetes	Hypocreales	Nectriaceae	Ilyonectria	Plant pathogen		Plant pathogen	Plant pathogen			Leaf/fruit/seed pathogen						filamentous_mycelium	perithecium_(hymenium_hidden,_narrow_opening)	closed
ASV_000658	0.0373287	0.0163882	0.0345974	0	0	0	0	0.00728365	0	0	0.0145673	0.0182091	Fungi	Basidiomycota	Tremellomycetes	Cystofilobasidiales	Mrakiaceae	Itersonilia	Plant pathogen		Plant pathogen	Plant pathogen			Leaf/fruit/seed pathogen			non-aquatic			dimorphic_yeast	none	none
ASV_001155	0.00364183	0	0.0163882	0.00364183	0.00182091	0	0.00455228	0	0	0	0	0	Fungi	Basidiomycota	Tremellomycetes	Cystofilobasidiales	Mrakiaceae	Itersonilia	Plant pathogen		Plant pathogen	Plant pathogen			Leaf/fruit/seed pathogen			non-aquatic			dimorphic_yeast	none	none
ASV_001596	0	0	0	0	0.00819411	0	0	0	0	0	0	0	Fungi	Basidiomycota	Tremellomycetes	Cystofilobasidiales	Mrakiaceae	Itersonilia	Plant pathogen		Plant pathogen	Plant pathogen			Leaf/fruit/seed pathogen			non-aquatic			dimorphic_yeast	none	none
ASV_001853	0	0	0	0	0	0	0	0	0.00455228	0	0	0	Fungi	Basidiomycota	Tremellomycetes	Cystofilobasidiales	Mrakiaceae	Itersonilia	Plant pathogen		Plant pathogen	Plant pathogen			Leaf/fruit/seed pathogen			non-aquatic			dimorphic_yeast	none	none
ASV_001854	0	0	0	0	0	0	0	0	0.00819411	0	0	0	Fungi	Basidiomycota	Tremellomycetes	Cystofilobasidiales	Mrakiaceae	Itersonilia	Plant pathogen		Plant pathogen	Plant pathogen			Leaf/fruit/seed pathogen			non-aquatic			dimorphic_yeast	none	none
ASV_002001	0	0	0	0	0.00546274	0	0	0	0	0	0	0	Fungi	Basidiomycota	Tremellomycetes	Cystofilobasidiales	Mrakiaceae	Itersonilia	Plant pathogen		Plant pathogen	Plant pathogen			Leaf/fruit/seed pathogen			non-aquatic			dimorphic_yeast	none	none
ASV_000875	0	0	0	0	0	0.0063732	0	0	0	0.0455228	0	0	Fungi	Ascomycota	Dothideomycetes	Dothideales	Aureobasidiaceae	Kabatiella	Plant pathogen	Litter saprotroph	Plant pathogen-Litter saprotroph	Plant pathogen-Saprotroph		No endophytic capacity	Leaf/fruit/seed pathogen	leaf/fruit/seed		non-aquatic			filamentous_mycelium
ASV_002278	0	0	0	0	0.00455228	0	0	0	0	0	0	0	Fungi	Ascomycota	Dothideomycetes	Dothideales	Aureobasidiaceae	Kabatiella	Plant pathogen	Litter saprotroph	Plant pathogen-Litter saprotroph	Plant pathogen-Saprotroph		No endophytic capacity	Leaf/fruit/seed pathogen	leaf/fruit/seed		non-aquatic			filamentous_mycelium
ASV_001879	0	0	0	0	0	0	0	0	0	0	0	0.00546274	Fungi	Ascomycota	Dothideomycetes	Pleosporales	Leptosphaeriaceae	Leptosphaeria	Plant pathogen	Wood saprotroph	Plant pathogen-Wood saprotroph	Plant pathogen-Saprotroph		No endophytic capacity	Wood pathogen	wood		partly_aquatic			filamentous_mycelium	perithecium_(hymenium_hidden,_narrow_opening)	closed
ASV_000115	0.0154778	0.381481	0.730186	0.0509856	0	0	0.0300451	0	0	0	0.103792	0.686484	Fungi	Ascomycota	Dothideomycetes	Pleosporales	Leptosphaeriaceae	Leptosphaeria	Plant pathogen	Wood saprotroph	Plant pathogen-Wood saprotroph	Plant pathogen-Saprotroph		No endophytic capacity	Wood pathogen	wood		partly_aquatic			filamentous_mycelium	perithecium_(hymenium_hidden,_narrow_opening)	closed
ASV_000921	0	0	0	0	0	0	0	0	0.0118359	0.0327764	0	0	Fungi	Ascomycota	Dothideomycetes	Pleosporales	Leptosphaeriaceae	Leptosphaeria	Plant pathogen	Wood saprotroph	Plant pathogen-Wood saprotroph	Plant pathogen-Saprotroph		No endophytic capacity	Wood pathogen	wood		partly_aquatic			filamentous_mycelium	perithecium_(hymenium_hidden,_narrow_opening)	closed
ASV_000940	0.0491647	0	0.00546274	0	0	0	0	0	0	0	0	0	Fungi	Ascomycota	Dothideomycetes	Pleosporales	Leptosphaeriaceae	Leptosphaeria	Plant pathogen	Wood saprotroph	Plant pathogen-Wood saprotroph	Plant pathogen-Saprotroph		No endophytic capacity	Wood pathogen	wood		partly_aquatic			filamentous_mycelium	perithecium_(hymenium_hidden,_narrow_opening)	closed
ASV_000957	0	0	0	0	0	0	0.010015	0	0	0	0.0400601	0	Fungi	Ascomycota	Dothideomycetes	Pleosporales	Leptosphaeriaceae	Leptosphaeria	Plant pathogen	Wood saprotroph	Plant pathogen-Wood saprotroph	Plant pathogen-Saprotroph		No endophytic capacity	Wood pathogen	wood		partly_aquatic			filamentous_mycelium	perithecium_(hymenium_hidden,_narrow_opening)	closed
ASV_000970	0.000910457	0	0.0063732	0	0	0	0.00182091	0	0.00364183	0	0.00364183	0.0300451	Fungi	Ascomycota	Dothideomycetes	Pleosporales	Leptosphaeriaceae	Leptosphaeria	Plant pathogen	Wood saprotroph	Plant pathogen-Wood saprotroph	Plant pathogen-Saprotroph		No endophytic capacity	Wood pathogen	wood		partly_aquatic			filamentous_mycelium	perithecium_(hymenium_hidden,_narrow_opening)	closed
ASV_001085	0.00455228	0	0.00273137	0	0	0	0.0191196	0	0	0	0.00728365	0	Fungi	Ascomycota	Dothideomycetes	Pleosporales	Leptosphaeriaceae	Leptosphaeria	Plant pathogen	Wood saprotroph	Plant pathogen-Wood saprotroph	Plant pathogen-Saprotroph		No endophytic capacity	Wood pathogen	wood		partly_aquatic			filamentous_mycelium	perithecium_(hymenium_hidden,_narrow_opening)	closed
ASV_001117	0	0	0.0364183	0	0	0	0.00364183	0	0	0	0	0	Fungi	Ascomycota	Dothideomycetes	Pleosporales	Leptosphaeriaceae	Leptosphaeria	Plant pathogen	Wood saprotroph	Plant pathogen-Wood saprotroph	Plant pathogen-Saprotroph		No endophytic capacity	Wood pathogen	wood		partly_aquatic			filamentous_mycelium	perithecium_(hymenium_hidden,_narrow_opening)	closed
ASV_002104	0	0	0	0	0.0063732	0	0	0	0	0	0	0	Fungi	Ascomycota	Dothideomycetes	Pleosporales	Leptosphaeriaceae	Leptosphaeria	Plant pathogen	Wood saprotroph	Plant pathogen-Wood saprotroph	Plant pathogen-Saprotroph		No endophytic capacity	Wood pathogen	wood		partly_aquatic			filamentous_mycelium	perithecium_(hymenium_hidden,_narrow_opening)	closed
ASV_002323	0	0	0	0	0	0	0	0	0	0	0.00455228	0	Fungi	Ascomycota	Dothideomycetes	Pleosporales	Leptosphaeriaceae	Leptosphaeria	Plant pathogen	Wood saprotroph	Plant pathogen-Wood saprotroph	Plant pathogen-Saprotroph		No endophytic capacity	Wood pathogen	wood		partly_aquatic			filamentous_mycelium	perithecium_(hymenium_hidden,_narrow_opening)	closed
ASV_000847	0	0	0	0	0	0.0610006	0	0	0	0	0	0	Fungi	Ascomycota	Leotiomycetes	Rhytismatales	Rhytismataceae	Lirula	Plant pathogen		Plant pathogen	Plant pathogen			Leaf/fruit/seed pathogen			non-aquatic			filamentous_mycelium	apothecium_(hymenium_on_surface)	smooth
ASV_000028	0	0	0	0	0	0.0373287	0	0	0	7.37561	0	0	Fungi	Ascomycota	Leotiomycetes	Rhytismatales	Rhytismataceae	Lophodermium	Plant pathogen	Litter saprotroph	Plant pathogen-Litter saprotroph	Plant pathogen-Saprotroph		Foliar endophyte	Leaf/fruit/seed pathogen	leaf/fruit/seed		partly_freshwater_(partly_non-aquatic)			filamentous_mycelium	apothecium_(hymenium_on_surface)	smooth
ASV_000153	0	0	0	0	0	0	0	0	0	1.15173	0	0	Fungi	Ascomycota	Leotiomycetes	Rhytismatales	Rhytismataceae	Lophodermium	Plant pathogen	Litter saprotroph	Plant pathogen-Litter saprotroph	Plant pathogen-Saprotroph		Foliar endophyte	Leaf/fruit/seed pathogen	leaf/fruit/seed		partly_freshwater_(partly_non-aquatic)			filamentous_mycelium	apothecium_(hymenium_on_surface)	smooth
ASV_000312	0	0	0	0	0	0.430646	0	0	0	0	0	0	Fungi	Ascomycota	Leotiomycetes	Rhytismatales	Rhytismataceae	Lophodermium	Plant pathogen	Litter saprotroph	Plant pathogen-Litter saprotroph	Plant pathogen-Saprotroph		Foliar endophyte	Leaf/fruit/seed pathogen	leaf/fruit/seed		partly_freshwater_(partly_non-aquatic)			filamentous_mycelium	apothecium_(hymenium_on_surface)	smooth
ASV_000670	0	0	0	0	0	0.101061	0	0	0	0	0	0	Fungi	Ascomycota	Leotiomycetes	Rhytismatales	Rhytismataceae	Lophodermium	Plant pathogen	Litter saprotroph	Plant pathogen-Litter saprotroph	Plant pathogen-Saprotroph		Foliar endophyte	Leaf/fruit/seed pathogen	leaf/fruit/seed		partly_freshwater_(partly_non-aquatic)			filamentous_mycelium	apothecium_(hymenium_on_surface)	smooth
ASV_000869	0	0	0	0	0	0.0437019	0	0	0	0	0	0	Fungi	Ascomycota	Leotiomycetes	Rhytismatales	Rhytismataceae	Lophodermium	Plant pathogen	Litter saprotroph	Plant pathogen-Litter saprotroph	Plant pathogen-Saprotroph		Foliar endophyte	Leaf/fruit/seed pathogen	leaf/fruit/seed		partly_freshwater_(partly_non-aquatic)			filamentous_mycelium	apothecium_(hymenium_on_surface)	smooth
ASV_000979	0	0	0	0	0	0	0	0	0	0.0437019	0	0	Fungi	Ascomycota	Leotiomycetes	Rhytismatales	Rhytismataceae	Lophodermium	Plant pathogen	Litter saprotroph	Plant pathogen-Litter saprotroph	Plant pathogen-Saprotroph		Foliar endophyte	Leaf/fruit/seed pathogen	leaf/fruit/seed		partly_freshwater_(partly_non-aquatic)			filamentous_mycelium	apothecium_(hymenium_on_surface)	smooth
ASV_001075	0	0	0	0	0	0.031866	0	0	0	0	0	0	Fungi	Ascomycota	Leotiomycetes	Rhytismatales	Rhytismataceae	Lophodermium	Plant pathogen	Litter saprotroph	Plant pathogen-Litter saprotroph	Plant pathogen-Saprotroph		Foliar endophyte	Leaf/fruit/seed pathogen	leaf/fruit/seed		partly_freshwater_(partly_non-aquatic)			filamentous_mycelium	apothecium_(hymenium_on_surface)	smooth
ASV_001446	0	0	0	0	0	0.0154778	0	0	0	0	0	0	Fungi	Ascomycota	Leotiomycetes	Rhytismatales	Rhytismataceae	Lophodermium	Plant pathogen	Litter saprotroph	Plant pathogen-Litter saprotroph	Plant pathogen-Saprotroph		Foliar endophyte	Leaf/fruit/seed pathogen	leaf/fruit/seed		partly_freshwater_(partly_non-aquatic)			filamentous_mycelium	apothecium_(hymenium_on_surface)	smooth
ASV_001835	0	0	0	0	0	0	0	0	0	0.00910457	0	0	Fungi	Ascomycota	Leotiomycetes	Rhytismatales	Rhytismataceae	Lophodermium	Plant pathogen	Litter saprotroph	Plant pathogen-Litter saprotroph	Plant pathogen-Saprotroph		Foliar endophyte	Leaf/fruit/seed pathogen	leaf/fruit/seed		partly_freshwater_(partly_non-aquatic)			filamentous_mycelium	apothecium_(hymenium_on_surface)	smooth
ASV_000004	0	0	0	0	0	0	0	47.3538	0	0	0	0	Fungi	Ascomycota	Leotiomycetes	Helotiales	Dermateaceae	Marssonina	Plant pathogen		Plant pathogen	Plant pathogen			Leaf/fruit/seed pathogen			non-aquatic			filamentous_mycelium	apothecium_(hymenium_on_surface)	smooth
ASV_000666	0	0	0	0	0	0	0	0.125643	0	0	0	0	Fungi	Ascomycota	Leotiomycetes	Helotiales	Dermateaceae	Marssonina	Plant pathogen		Plant pathogen	Plant pathogen			Leaf/fruit/seed pathogen			non-aquatic			filamentous_mycelium	apothecium_(hymenium_on_surface)	smooth
ASV_001650	0	0	0	0	0	0	0	0.0136568	0	0	0	0	Fungi	Ascomycota	Leotiomycetes	Helotiales	Dermateaceae	Marssonina	Plant pathogen		Plant pathogen	Plant pathogen			Leaf/fruit/seed pathogen			non-aquatic			filamentous_mycelium	apothecium_(hymenium_on_surface)	smooth
ASV_000120	0.213047	0.152046	0.152046	0.325943	0.00910457	0.00364183	0.447034	0	0.0573588	0.0382392	0.148404	0.345974	Fungi	Ascomycota	Dothideomycetes	Pleosporales	Massarinaceae	Massarina	Plant pathogen		Plant pathogen	Plant pathogen			Leaf/fruit/seed pathogen			partly_aquatic			filamentous_mycelium	perithecium_(hymenium_hidden,_narrow_opening)	closed
ASV_000023	0	0	0	0	0	0	0	10.8681	0	0	0	0	Fungi	Basidiomycota	Pucciniomycetes	Pucciniales	Melampsoraceae	Melampsora	Plant pathogen		Plant pathogen	Plant pathogen	obligate_plant_pathogen	No endophytic capacity	Leaf/fruit/seed pathogen			non-aquatic			filamentous_mycelium	rust	other
ASV_000074	0	0	0	0	0	0	0	3.59266	0	0	0	0	Fungi	Basidiomycota	Pucciniomycetes	Pucciniales	Melampsoraceae	Melampsora	Plant pathogen		Plant pathogen	Plant pathogen	obligate_plant_pathogen	No endophytic capacity	Leaf/fruit/seed pathogen			non-aquatic			filamentous_mycelium	rust	other
ASV_000126	0	0	0	0	0	0	0	1.94929	0	0	0	0	Fungi	Basidiomycota	Pucciniomycetes	Pucciniales	Melampsoraceae	Melampsora	Plant pathogen		Plant pathogen	Plant pathogen	obligate_plant_pathogen	No endophytic capacity	Leaf/fruit/seed pathogen			non-aquatic			filamentous_mycelium	rust	other
ASV_000275	0	0	0	0	0	0	0	0.607275	0	0	0	0	Fungi	Basidiomycota	Pucciniomycetes	Pucciniales	Melampsoraceae	Melampsora	Plant pathogen		Plant pathogen	Plant pathogen	obligate_plant_pathogen	No endophytic capacity	Leaf/fruit/seed pathogen			non-aquatic			filamentous_mycelium	rust	other
ASV_000385	0	0	0	0	0	0	0	0.340511	0	0	0	0	Fungi	Basidiomycota	Pucciniomycetes	Pucciniales	Melampsoraceae	Melampsora	Plant pathogen		Plant pathogen	Plant pathogen	obligate_plant_pathogen	No endophytic capacity	Leaf/fruit/seed pathogen			non-aquatic			filamentous_mycelium	rust	other
ASV_001180	0	0	0	0	0.031866	0	0	0	0	0	0	0	Fungi	Basidiomycota	Pucciniomycetes	Pucciniales	Pucciniastraceae	Melampsoridium	Plant pathogen		Plant pathogen	Plant pathogen	obligate_plant_pathogen	No endophytic capacity	Leaf/fruit/seed pathogen			non-aquatic			filamentous_mycelium	rust	other
ASV_000008	0	0	0	0	23.0018	0	0	0	0	0	0	0	Fungi	Ascomycota	Leotiomycetes	Helotiales	Cenangiaceae	Meria	Plant pathogen		Plant pathogen	Plant pathogen			Leaf/fruit/seed pathogen			non-aquatic			filamentous_mycelium
ASV_000012	0	0	0	0	18.5906	0	0	0	0	0	0	0	Fungi	Ascomycota	Leotiomycetes	Helotiales	Cenangiaceae	Meria	Plant pathogen		Plant pathogen	Plant pathogen			Leaf/fruit/seed pathogen			non-aquatic			filamentous_mycelium
ASV_000080	0	0.0400601	0	0.0701052	0	0	0	0	0	0	2.6558	0.0273137	Fungi	Ascomycota	Dothideomycetes	Capnodiales	Capnodiales_fam_Incertae_sedis	Microcyclospora	Plant pathogen		Plant pathogen	Plant pathogen			Leaf/fruit/seed pathogen			non-aquatic			filamentous_mycelium	perithecium_(hymenium_hidden,_narrow_opening)	closed
ASV_000105	0	0	0	0	0.00819411	1.87554	0	0	0	0	0	0	Fungi	Ascomycota	Dothideomycetes	Capnodiales	Capnodiales_fam_Incertae_sedis	Microcyclospora	Plant pathogen		Plant pathogen	Plant pathogen			Leaf/fruit/seed pathogen			non-aquatic			filamentous_mycelium	perithecium_(hymenium_hidden,_narrow_opening)	closed
ASV_000187	0	0	0	0	0.807575	0	0	0	0.154778	0.0282242	0	0	Fungi	Ascomycota	Dothideomycetes	Capnodiales	Capnodiales_fam_Incertae_sedis	Microcyclospora	Plant pathogen		Plant pathogen	Plant pathogen			Leaf/fruit/seed pathogen			non-aquatic			filamentous_mycelium	perithecium_(hymenium_hidden,_narrow_opening)	closed
ASV_000845	0	0	0	0	0	0	0	0	0	0	0.0746574	0	Fungi	Ascomycota	Dothideomycetes	Capnodiales	Capnodiales_fam_Incertae_sedis	Microcyclospora	Plant pathogen		Plant pathogen	Plant pathogen			Leaf/fruit/seed pathogen			non-aquatic			filamentous_mycelium	perithecium_(hymenium_hidden,_narrow_opening)	closed
ASV_002455	0	0	0	0	0	0	0	0	0	0	0.00273137	0	Fungi	Ascomycota	Sordariomycetes	Xylariales	Microdochiaceae	Microdochium	Plant pathogen	Foliar endophyte	Plant pathogen-Foliar endophyte	Plant pathogen-Endophyte		Foliar endophyte	Leaf/fruit/seed pathogen	leaf/fruit/seed		partly_aquatic			filamentous_mycelium	none	none
ASV_001128	0.000910457	0	0	0	0.0145673	0	0	0	0	0.00273137	0.0154778	0	Fungi	Ascomycota	Sordariomycetes	Xylariales	Microdochiaceae	Microdochium	Plant pathogen	Foliar endophyte	Plant pathogen-Foliar endophyte	Plant pathogen-Endophyte		Foliar endophyte	Leaf/fruit/seed pathogen	leaf/fruit/seed		partly_aquatic			filamentous_mycelium	none	none
ASV_002327	0	0	0.00182091	0	0	0	0	0	0	0	0	0	Fungi	Basidiomycota	Exobasidiomycetes	Microstromatales	Microstromataceae	Microstroma	Plant pathogen		Plant pathogen	Plant pathogen		No endophytic capacity	Leaf/fruit/seed pathogen			non-aquatic			dimorphic_yeast	none	none
ASV_002577	0.000910457	0	0	0	0	0	0	0	0	0	0	0	Fungi	Ascomycota	Sordariomycetes	Xylariales	Hyponectriaceae	Monographella	Plant pathogen		Plant pathogen	Plant pathogen			Leaf/fruit/seed pathogen						filamentous_mycelium
ASV_000498	0	0.0300451	0	0.00910457	0	0	0	0	0	0	0.161151	0	Fungi	Ascomycota	Dothideomycetes	Pleosporales	Phaeosphaeriaceae	Muriphaeosphaeria	Plant pathogen	Litter saprotroph	Plant pathogen-Litter saprotroph	Plant pathogen-Saprotroph		No endophytic capacity	Leaf/fruit/seed pathogen	leaf/fruit/seed		non-aquatic			filamentous_mycelium	perithecium_(hymenium_hidden,_narrow_opening)	closed
ASV_000917	0.00364183	0.00273137	0	0.0245823	0	0	0	0	0	0	0	0.0282242	Fungi	Ascomycota	Dothideomycetes	Pleosporales	Phaeosphaeriaceae	Muriphaeosphaeria	Plant pathogen	Litter saprotroph	Plant pathogen-Litter saprotroph	Plant pathogen-Saprotroph		No endophytic capacity	Leaf/fruit/seed pathogen	leaf/fruit/seed		non-aquatic			filamentous_mycelium	perithecium_(hymenium_hidden,_narrow_opening)	closed
ASV_000527	0	0	0	0	0	0	0	0	0	0	0.203942	0	Fungi	Ascomycota	Dothideomycetes	Capnodiales	Mycosphaerellaceae	Mycocentrospora	Plant pathogen	Litter saprotroph	Plant pathogen-Litter saprotroph	Plant pathogen-Saprotroph		No endophytic capacity	Leaf/fruit/seed pathogen	wood,leaf/fruit/seed,roots		non-aquatic			filamentous_mycelium	other
ASV_001360	0	0.00546274	0	0	0	0	0	0	0	0	0.0109255	0	Fungi	Ascomycota	Sordariomycetes	Magnaporthales	Magnaporthaceae	Mycoleptodiscus	Plant pathogen		Plant pathogen	Plant pathogen			Leaf/fruit/seed pathogen			non-aquatic			filamentous_mycelium	none	none
ASV_001132	0.0273137	0	0	0	0	0	0	0	0	0	0	0	Fungi	Ascomycota	Dothideomycetes	Capnodiales	Mycosphaerellaceae	Mycosphaerella	Plant pathogen	Litter saprotroph	Plant pathogen-Litter saprotroph	Plant pathogen-Saprotroph			Leaf/fruit/seed pathogen	leaf/fruit/seed		non-aquatic			filamentous_mycelium	perithecium_(hymenium_hidden,_narrow_opening)	closed
ASV_000014	2.07402	4.30282	0.370556	7.53494	0.646424	0	1.16447	0.00546274	0.0564483	0	0.350526	3.49069	Fungi	Ascomycota	Dothideomycetes	Capnodiales	Mycosphaerellaceae	Mycosphaerella	Plant pathogen	Litter saprotroph	Plant pathogen-Litter saprotroph	Plant pathogen-Saprotroph			Leaf/fruit/seed pathogen	leaf/fruit/seed		non-aquatic			filamentous_mycelium	perithecium_(hymenium_hidden,_narrow_opening)	closed
ASV_000519	0	0	0	0	0	0	0	0	0	0	0	0.207584	Fungi	Ascomycota	Dothideomycetes	Capnodiales	Mycosphaerellaceae	Mycosphaerella	Plant pathogen	Litter saprotroph	Plant pathogen-Litter saprotroph	Plant pathogen-Saprotroph			Leaf/fruit/seed pathogen	leaf/fruit/seed		non-aquatic			filamentous_mycelium	perithecium_(hymenium_hidden,_narrow_opening)	closed
ASV_000804	0	0	0	0	0.0309555	0	0	0	0	0	0.0327764	0	Fungi	Ascomycota	Dothideomycetes	Capnodiales	Mycosphaerellaceae	Mycosphaerella	Plant pathogen	Litter saprotroph	Plant pathogen-Litter saprotroph	Plant pathogen-Saprotroph			Leaf/fruit/seed pathogen	leaf/fruit/seed		non-aquatic			filamentous_mycelium	perithecium_(hymenium_hidden,_narrow_opening)	closed
ASV_001170	0	0	0	0	0.0300451	0	0	0	0	0	0	0	Fungi	Ascomycota	Dothideomycetes	Capnodiales	Mycosphaerellaceae	Mycosphaerella	Plant pathogen	Litter saprotroph	Plant pathogen-Litter saprotroph	Plant pathogen-Saprotroph			Leaf/fruit/seed pathogen	leaf/fruit/seed		non-aquatic			filamentous_mycelium	perithecium_(hymenium_hidden,_narrow_opening)	closed
ASV_002061	0	0	0	0	0	0	0	0	0.0063732	0	0	0	Fungi	Ascomycota	Dothideomycetes	Capnodiales	Mycosphaerellaceae	Mycosphaerella	Plant pathogen	Litter saprotroph	Plant pathogen-Litter saprotroph	Plant pathogen-Saprotroph			Leaf/fruit/seed pathogen	leaf/fruit/seed		non-aquatic			filamentous_mycelium	perithecium_(hymenium_hidden,_narrow_opening)	closed
ASV_000589	0	0	0	0	0.0992398	0	0	0	0	0	0.0537169	0	Fungi	Ascomycota	Dothideomycetes	Capnodiales	Mycosphaerellaceae	Mycosphaerella	Plant pathogen	Litter saprotroph	Plant pathogen-Litter saprotroph	Plant pathogen-Saprotroph			Leaf/fruit/seed pathogen	leaf/fruit/seed		non-aquatic			filamentous_mycelium	perithecium_(hymenium_hidden,_narrow_opening)	closed
ASV_000089	0.133837	0.0455228	0	0	0.063732	0	0.365093	0	0	0	1.82091	0.0437019	Fungi	Ascomycota	Leotiomycetes	Helotiales	Dermateaceae	Naevala	Plant pathogen	Foliar endophyte	Plant pathogen-Foliar endophyte	Plant pathogen-Endophyte		Foliar endophyte	Leaf/fruit/seed pathogen	leaf/fruit/seed		non-aquatic			filamentous_mycelium	apothecium_(hymenium_on_surface)	smooth
ASV_000839	0.0655529	0	0	0	0	0	0	0	0	0	0	0	Fungi	Ascomycota	Leotiomycetes	Helotiales	Dermateaceae	Naevala	Plant pathogen	Foliar endophyte	Plant pathogen-Foliar endophyte	Plant pathogen-Endophyte		Foliar endophyte	Leaf/fruit/seed pathogen	leaf/fruit/seed		non-aquatic			filamentous_mycelium	apothecium_(hymenium_on_surface)	smooth
ASV_001200	0	0	0	0	0.0291346	0	0	0	0	0	0	0	Fungi	Ascomycota	Leotiomycetes	Helotiales	Dermateaceae	Naevala	Plant pathogen	Foliar endophyte	Plant pathogen-Foliar endophyte	Plant pathogen-Endophyte		Foliar endophyte	Leaf/fruit/seed pathogen	leaf/fruit/seed		non-aquatic			filamentous_mycelium	apothecium_(hymenium_on_surface)	smooth
ASV_002368	0.00182091	0	0	0	0	0	0	0	0	0	0	0	Fungi	Ascomycota	Leotiomycetes	Helotiales	Dermateaceae	Naevala	Plant pathogen	Foliar endophyte	Plant pathogen-Foliar endophyte	Plant pathogen-Endophyte		Foliar endophyte	Leaf/fruit/seed pathogen	leaf/fruit/seed		non-aquatic			filamentous_mycelium	apothecium_(hymenium_on_surface)	smooth
ASV_000474	0.0109255	0	0.213047	0	0	0	0	0	0	0	0	0	Fungi	Ascomycota	Sordariomycetes	Hypocreales	Nectriaceae	Nectria	Plant pathogen	Litter saprotroph	Plant pathogen-Litter saprotroph	Plant pathogen-Saprotroph	hypervariable	Foliar endophyte	Leaf/fruit/seed pathogen	wood,leaf/fruit/seed,roots,soil					filamentous_mycelium	perithecium_(hymenium_hidden,_narrow_opening)	closed
ASV_000720	0	0	0	0	0	0.0974189	0	0	0	0	0	0	Fungi	Ascomycota	Sordariomycetes	Hypocreales	Nectriaceae	Nectria	Plant pathogen	Litter saprotroph	Plant pathogen-Litter saprotroph	Plant pathogen-Saprotroph	hypervariable	Foliar endophyte	Leaf/fruit/seed pathogen	wood,leaf/fruit/seed,roots,soil					filamentous_mycelium	perithecium_(hymenium_hidden,_narrow_opening)	closed
ASV_001559	0	0	0.0127464	0	0	0	0	0	0	0	0	0	Fungi	Ascomycota	Sordariomycetes	Hypocreales	Nectriaceae	Nectria	Plant pathogen	Litter saprotroph	Plant pathogen-Litter saprotroph	Plant pathogen-Saprotroph	hypervariable	Foliar endophyte	Leaf/fruit/seed pathogen	wood,leaf/fruit/seed,roots,soil					filamentous_mycelium	perithecium_(hymenium_hidden,_narrow_opening)	closed
ASV_001631	0	0	0	0	0	0	0	0	0.0127464	0	0	0	Fungi	Ascomycota	Sordariomycetes	Hypocreales	Nectriaceae	Nectria	Plant pathogen	Litter saprotroph	Plant pathogen-Litter saprotroph	Plant pathogen-Saprotroph	hypervariable	Foliar endophyte	Leaf/fruit/seed pathogen	wood,leaf/fruit/seed,roots,soil					filamentous_mycelium	perithecium_(hymenium_hidden,_narrow_opening)	closed
ASV_002268	0	0	0	0	0	0	0.00273137	0	0	0	0	0	Fungi	Ascomycota	Sordariomycetes	Hypocreales	Nectriaceae	Nectria	Plant pathogen	Litter saprotroph	Plant pathogen-Litter saprotroph	Plant pathogen-Saprotroph	hypervariable	Foliar endophyte	Leaf/fruit/seed pathogen	wood,leaf/fruit/seed,roots,soil					filamentous_mycelium	perithecium_(hymenium_hidden,_narrow_opening)	closed
ASV_000227	0.103792	0.0673738	0.0646424	0.0355078	0.0600901	0.000910457	0.0773888	0.031866	0.156599	0.0182091	0.105613	0.107434	Fungi	Ascomycota	Dothideomycetes	Pleosporales	Didymellaceae	Neoascochyta	Plant pathogen	Litter saprotroph	Plant pathogen-Litter saprotroph	Plant pathogen-Saprotroph			Leaf/fruit/seed pathogen	leaf/fruit/seed					filamentous_mycelium
ASV_000490	0.0182091	0.0273137	0.0236719	0.0109255	0.00819411	0	0.0254928	0.0118359	0.00546274	0	0.0682842	0.0136568	Fungi	Ascomycota	Dothideomycetes	Pleosporales	Didymellaceae	Neoascochyta	Plant pathogen	Litter saprotroph	Plant pathogen-Litter saprotroph	Plant pathogen-Saprotroph			Leaf/fruit/seed pathogen	leaf/fruit/seed					filamentous_mycelium
ASV_001968	0	0	0	0	0	0	0	0	0.00182091	0	0	0	Fungi	Ascomycota	Dothideomycetes	Pleosporales	Didymellaceae	Neoascochyta	Plant pathogen	Litter saprotroph	Plant pathogen-Litter saprotroph	Plant pathogen-Saprotroph			Leaf/fruit/seed pathogen	leaf/fruit/seed					filamentous_mycelium
ASV_002070	0	0	0	0	0	0	0	0	0	0	0.00728365	0	Fungi	Ascomycota	Dothideomycetes	Pleosporales	Didymellaceae	Neoascochyta	Plant pathogen	Litter saprotroph	Plant pathogen-Litter saprotroph	Plant pathogen-Saprotroph			Leaf/fruit/seed pathogen	leaf/fruit/seed					filamentous_mycelium
ASV_001752	0	0	0	0	0	0	0	0	0	0.0109255	0	0	Fungi	Ascomycota	Dothideomycetes	Capnodiales	Teratosphaeriaceae	Neocatenulostroma	Plant pathogen	Litter saprotroph	Plant pathogen-Litter saprotroph	Plant pathogen-Saprotroph			Leaf/fruit/seed pathogen	leaf/fruit/seed		non-aquatic			filamentous_mycelium	perithecium_(hymenium_hidden,_narrow_opening)	closed
ASV_000029	0	0	0	0	0.0136568	0.00364183	0	0	0.332317	7.20262	0	0	Fungi	Ascomycota	Dothideomycetes	Capnodiales	Teratosphaeriaceae	Neocatenulostroma	Plant pathogen	Litter saprotroph	Plant pathogen-Litter saprotroph	Plant pathogen-Saprotroph			Leaf/fruit/seed pathogen	leaf/fruit/seed		non-aquatic			filamentous_mycelium	perithecium_(hymenium_hidden,_narrow_opening)	closed
ASV_000329	0	0	0	0	0	0	0	0	0	0.406974	0	0	Fungi	Ascomycota	Dothideomycetes	Capnodiales	Teratosphaeriaceae	Neocatenulostroma	Plant pathogen	Litter saprotroph	Plant pathogen-Litter saprotroph	Plant pathogen-Saprotroph			Leaf/fruit/seed pathogen	leaf/fruit/seed		non-aquatic			filamentous_mycelium	perithecium_(hymenium_hidden,_narrow_opening)	closed
ASV_000672	0	0	0	0	0	0	0	0	0	0.0983293	0	0	Fungi	Ascomycota	Dothideomycetes	Capnodiales	Teratosphaeriaceae	Neocatenulostroma	Plant pathogen	Litter saprotroph	Plant pathogen-Litter saprotroph	Plant pathogen-Saprotroph			Leaf/fruit/seed pathogen	leaf/fruit/seed		non-aquatic			filamentous_mycelium	perithecium_(hymenium_hidden,_narrow_opening)	closed
ASV_001489	0	0	0	0	0	0	0	0	0	0.0182091	0	0	Fungi	Ascomycota	Dothideomycetes	Capnodiales	Teratosphaeriaceae	Neocatenulostroma	Plant pathogen	Litter saprotroph	Plant pathogen-Litter saprotroph	Plant pathogen-Saprotroph			Leaf/fruit/seed pathogen	leaf/fruit/seed		non-aquatic			filamentous_mycelium	perithecium_(hymenium_hidden,_narrow_opening)	closed
ASV_001698	0	0	0	0	0	0	0	0	0	0.00819411	0	0	Fungi	Ascomycota	Dothideomycetes	Capnodiales	Teratosphaeriaceae	Neocatenulostroma	Plant pathogen	Litter saprotroph	Plant pathogen-Litter saprotroph	Plant pathogen-Saprotroph			Leaf/fruit/seed pathogen	leaf/fruit/seed		non-aquatic			filamentous_mycelium	perithecium_(hymenium_hidden,_narrow_opening)	closed
ASV_000191	0	0	0	0	0	0	0	0	0	0.847635	0	0	Fungi	Ascomycota	Dothideomycetes	Capnodiales	Teratosphaeriaceae	Neocatenulostroma	Plant pathogen	Litter saprotroph	Plant pathogen-Litter saprotroph	Plant pathogen-Saprotroph			Leaf/fruit/seed pathogen	leaf/fruit/seed		non-aquatic			filamentous_mycelium	perithecium_(hymenium_hidden,_narrow_opening)	closed
ASV_000218	0	0	0	0	0.0236719	0.0209405	0.000910457	0	0.0336869	0.644603	0	0	Fungi	Ascomycota	Dothideomycetes	Capnodiales	Teratosphaeriaceae	Neocatenulostroma	Plant pathogen	Litter saprotroph	Plant pathogen-Litter saprotroph	Plant pathogen-Saprotroph			Leaf/fruit/seed pathogen	leaf/fruit/seed		non-aquatic			filamentous_mycelium	perithecium_(hymenium_hidden,_narrow_opening)	closed
ASV_000619	0	0	0	0	0	0	0	0	0	0.111986	0	0	Fungi	Ascomycota	Dothideomycetes	Capnodiales	Teratosphaeriaceae	Neocatenulostroma	Plant pathogen	Litter saprotroph	Plant pathogen-Litter saprotroph	Plant pathogen-Saprotroph			Leaf/fruit/seed pathogen	leaf/fruit/seed		non-aquatic			filamentous_mycelium	perithecium_(hymenium_hidden,_narrow_opening)	closed
ASV_001134	0	0	0	0	0	0	0	0	0.031866	0	0	0	Fungi	Ascomycota	Dothideomycetes	Capnodiales	Teratosphaeriaceae	Neocatenulostroma	Plant pathogen	Litter saprotroph	Plant pathogen-Litter saprotroph	Plant pathogen-Saprotroph			Leaf/fruit/seed pathogen	leaf/fruit/seed		non-aquatic			filamentous_mycelium	perithecium_(hymenium_hidden,_narrow_opening)	closed
ASV_001423	0	0	0	0	0	0	0	0	0.0172987	0	0	0	Fungi	Ascomycota	Dothideomycetes	Capnodiales	Teratosphaeriaceae	Neocatenulostroma	Plant pathogen	Litter saprotroph	Plant pathogen-Litter saprotroph	Plant pathogen-Saprotroph			Leaf/fruit/seed pathogen	leaf/fruit/seed		non-aquatic			filamentous_mycelium	perithecium_(hymenium_hidden,_narrow_opening)	closed
ASV_001512	0	0	0	0	0	0	0	0	0.0136568	0	0	0	Fungi	Ascomycota	Dothideomycetes	Capnodiales	Teratosphaeriaceae	Neocatenulostroma	Plant pathogen	Litter saprotroph	Plant pathogen-Litter saprotroph	Plant pathogen-Saprotroph			Leaf/fruit/seed pathogen	leaf/fruit/seed		non-aquatic			filamentous_mycelium	perithecium_(hymenium_hidden,_narrow_opening)	closed
ASV_001918	0	0	0	0	0.00910457	0	0	0	0	0	0	0	Fungi	Ascomycota	Dothideomycetes	Capnodiales	Teratosphaeriaceae	Neocatenulostroma	Plant pathogen	Litter saprotroph	Plant pathogen-Litter saprotroph	Plant pathogen-Saprotroph			Leaf/fruit/seed pathogen	leaf/fruit/seed		non-aquatic			filamentous_mycelium	perithecium_(hymenium_hidden,_narrow_opening)	closed
ASV_000938	0	0	0	0	0.0528065	0	0	0	0	0	0	0	Fungi	Ascomycota	Dothideomycetes	Capnodiales	Neodevriesiaceae	Neodevriesia	Plant pathogen	Litter saprotroph	Plant pathogen-Litter saprotroph	Plant pathogen-Saprotroph			Leaf/fruit/seed pathogen	leaf/fruit/seed		partly_aquatic			filamentous_mycelium	perithecium_(hymenium_hidden,_narrow_opening)	closed
ASV_001480	0	0	0	0	0	0	0	0	0.0172987	0	0	0	Fungi	Ascomycota	Dothideomycetes	Capnodiales	Neodevriesiaceae	Neodevriesia	Plant pathogen	Litter saprotroph	Plant pathogen-Litter saprotroph	Plant pathogen-Saprotroph			Leaf/fruit/seed pathogen	leaf/fruit/seed		partly_aquatic			filamentous_mycelium	perithecium_(hymenium_hidden,_narrow_opening)	closed
ASV_001661	0	0	0	0	0.00728365	0	0	0	0	0.00364183	0	0	Fungi	Ascomycota	Dothideomycetes	Capnodiales	Neodevriesiaceae	Neodevriesia	Plant pathogen	Litter saprotroph	Plant pathogen-Litter saprotroph	Plant pathogen-Saprotroph			Leaf/fruit/seed pathogen	leaf/fruit/seed		partly_aquatic			filamentous_mycelium	perithecium_(hymenium_hidden,_narrow_opening)	closed
ASV_001840	0	0	0	0	0.0118359	0	0	0	0	0	0	0	Fungi	Ascomycota	Dothideomycetes	Capnodiales	Neodevriesiaceae	Neodevriesia	Plant pathogen	Litter saprotroph	Plant pathogen-Litter saprotroph	Plant pathogen-Saprotroph			Leaf/fruit/seed pathogen	leaf/fruit/seed		partly_aquatic			filamentous_mycelium	perithecium_(hymenium_hidden,_narrow_opening)	closed
ASV_001902	0	0	0	0	0	0.00728365	0	0	0	0	0	0	Fungi	Ascomycota	Dothideomycetes	Capnodiales	Neodevriesiaceae	Neodevriesia	Plant pathogen	Litter saprotroph	Plant pathogen-Litter saprotroph	Plant pathogen-Saprotroph			Leaf/fruit/seed pathogen	leaf/fruit/seed		partly_aquatic			filamentous_mycelium	perithecium_(hymenium_hidden,_narrow_opening)	closed
ASV_002514	0	0	0	0	0	0	0	0	0.00182091	0	0	0	Fungi	Ascomycota	Dothideomycetes	Capnodiales	Neodevriesiaceae	Neodevriesia	Plant pathogen	Litter saprotroph	Plant pathogen-Litter saprotroph	Plant pathogen-Saprotroph			Leaf/fruit/seed pathogen	leaf/fruit/seed		partly_aquatic			filamentous_mycelium	perithecium_(hymenium_hidden,_narrow_opening)	closed
ASV_000356	0	0	0.350526	0	0	0	0.0109255	0	0	0	0	0.0300451	Fungi	Ascomycota	Leotiomycetes	Helotiales	Dermateaceae	Neofabraea	Plant pathogen	Litter saprotroph	Plant pathogen-Litter saprotroph	Plant pathogen-Saprotroph		Foliar endophyte	Leaf/fruit/seed pathogen	leaf/fruit/seed		non-aquatic			filamentous_mycelium	apothecium_(hymenium_on_surface)	smooth
ASV_000478	0	0.00819411	0.0983293	0	0	0	0.0236719	0	0	0	0.0355078	0.0482542	Fungi	Ascomycota	Leotiomycetes	Helotiales	Dermateaceae	Neofabraea	Plant pathogen	Litter saprotroph	Plant pathogen-Litter saprotroph	Plant pathogen-Saprotroph		Foliar endophyte	Leaf/fruit/seed pathogen	leaf/fruit/seed		non-aquatic			filamentous_mycelium	apothecium_(hymenium_on_surface)	smooth
ASV_000163	0	0	0	0	0	0.0163882	0	0	0.0209405	1.04885	0	0	Fungi	Ascomycota	Eurotiomycetes	Phaeomoniellales	Phaeomoniellaceae	Neophaeomoniella	Plant pathogen		Plant pathogen	Plant pathogen			Leaf/fruit/seed pathogen			non-aquatic			filamentous_mycelium
ASV_000507	0	0	0	0	0	0	0	0	0	0.168434	0	0	Fungi	Ascomycota	Eurotiomycetes	Phaeomoniellales	Phaeomoniellaceae	Neophaeomoniella	Plant pathogen		Plant pathogen	Plant pathogen			Leaf/fruit/seed pathogen			non-aquatic			filamentous_mycelium
ASV_001390	0	0	0	0	0	0	0	0	0	0.0163882	0	0	Fungi	Ascomycota	Eurotiomycetes	Phaeomoniellales	Phaeomoniellaceae	Neophaeomoniella	Plant pathogen		Plant pathogen	Plant pathogen			Leaf/fruit/seed pathogen			non-aquatic			filamentous_mycelium
ASV_001643	0	0	0	0	0	0	0	0	0	0.00546274	0	0	Fungi	Ascomycota	Eurotiomycetes	Phaeomoniellales	Phaeomoniellaceae	Neophaeomoniella	Plant pathogen		Plant pathogen	Plant pathogen			Leaf/fruit/seed pathogen			non-aquatic			filamentous_mycelium
ASV_000021	0	0	0	0	0	0	0.00273137	0	0	0	0	12.5224	Fungi	Ascomycota	Sordariomycetes	Diaporthales	Gnomoniaceae	Ophiognomonia	Plant pathogen		Plant pathogen	Plant pathogen			Leaf/fruit/seed pathogen			non-aquatic			filamentous_mycelium	perithecium_(hymenium_hidden,_narrow_opening)	closed
ASV_001385	0	0	0	0	0	0	0	0	0	0	0	0.0227614	Fungi	Ascomycota	Sordariomycetes	Diaporthales	Gnomoniaceae	Ophiognomonia	Plant pathogen		Plant pathogen	Plant pathogen			Leaf/fruit/seed pathogen			non-aquatic			filamentous_mycelium	perithecium_(hymenium_hidden,_narrow_opening)	closed
ASV_001483	0	0	0	0	0	0	0	0	0	0	0.0118359	0	Fungi	Ascomycota	Sordariomycetes	Diaporthales	Gnomoniaceae	Ophiognomonia	Plant pathogen		Plant pathogen	Plant pathogen			Leaf/fruit/seed pathogen			non-aquatic			filamentous_mycelium	perithecium_(hymenium_hidden,_narrow_opening)	closed
ASV_001072	0	0	0	0	0	0	0	0	0	0	0.0254928	0	Fungi	Ascomycota	Dothideomycetes	Pleosporales	Phaeosphaeriaceae	Paraphoma	Plant pathogen	Wood saprotroph	Plant pathogen-Wood saprotroph	Plant pathogen-Saprotroph		No endophytic capacity	Wood pathogen	wood		partly_aquatic			filamentous_mycelium
ASV_001182	0.00455228	0	0.0063732	0	0.00728365	0	0.00819411	0	0	0	0	0	Fungi	Ascomycota	Dothideomycetes	Pleosporales	Phaeosphaeriaceae	Parastagonospora	Plant pathogen	Litter saprotroph	Plant pathogen-Litter saprotroph	Plant pathogen-Saprotroph		No endophytic capacity	Leaf/fruit/seed pathogen	leaf/fruit/seed		non-aquatic			filamentous_mycelium	perithecium_(hymenium_hidden,_narrow_opening)	closed
ASV_001427	0	0	0.00728365	0	0	0	0	0	0	0	0.00819411	0	Fungi	Ascomycota	Dothideomycetes	Pleosporales	Phaeosphaeriaceae	Parastagonospora	Plant pathogen	Litter saprotroph	Plant pathogen-Litter saprotroph	Plant pathogen-Saprotroph		No endophytic capacity	Leaf/fruit/seed pathogen	leaf/fruit/seed		non-aquatic			filamentous_mycelium	perithecium_(hymenium_hidden,_narrow_opening)	closed
ASV_001727	0	0	0	0	0.0063732	0	0	0	0	0	0	0	Fungi	Ascomycota	Dothideomycetes	Pleosporales	Phaeosphaeriaceae	Parastagonospora	Plant pathogen	Litter saprotroph	Plant pathogen-Litter saprotroph	Plant pathogen-Saprotroph		No endophytic capacity	Leaf/fruit/seed pathogen	leaf/fruit/seed		non-aquatic			filamentous_mycelium	perithecium_(hymenium_hidden,_narrow_opening)	closed
ASV_000568	0	0	0	0	0	0	0	0	0	0	0	0.163882	Fungi	Ascomycota	Dothideomycetes	Capnodiales	Mycosphaerellaceae	Passalora	Plant pathogen		Plant pathogen	Plant pathogen			Leaf/fruit/seed pathogen			non-aquatic			filamentous_mycelium	perithecium_(hymenium_hidden,_narrow_opening)	closed
ASV_000903	0	0	0	0	0	0	0	0	0	0	0.061911	0.00364183	Fungi	Ascomycota	Dothideomycetes	Dothideomycetes_ord_Incertae_sedis	Dothideomycetes_fam_Incertae_sedis	Peltaster	Plant pathogen		Plant pathogen	Plant pathogen			Unspecified plant pathogen						filamentous_mycelium
ASV_001205	0	0	0	0	0	0	0	0	0	0	0.0282242	0	Fungi	Ascomycota	Dothideomycetes	Dothideomycetes_ord_Incertae_sedis	Dothideomycetes_fam_Incertae_sedis	Peltaster	Plant pathogen		Plant pathogen	Plant pathogen			Unspecified plant pathogen						filamentous_mycelium
ASV_001458	0	0	0	0	0.00910457	0	0	0	0	0	0.00273137	0	Fungi	Ascomycota	Dothideomycetes	Dothideomycetes_ord_Incertae_sedis	Dothideomycetes_fam_Incertae_sedis	Peltaster	Plant pathogen		Plant pathogen	Plant pathogen			Unspecified plant pathogen						filamentous_mycelium
ASV_001771	0	0	0	0	0	0.00182091	0	0	0.010015	0	0	0	Fungi	Ascomycota	Dothideomycetes	Dothideomycetes_ord_Incertae_sedis	Dothideomycetes_fam_Incertae_sedis	Peltaster	Plant pathogen		Plant pathogen	Plant pathogen			Unspecified plant pathogen						filamentous_mycelium
ASV_002134	0	0	0	0	0	0.00273137	0	0	0	0	0	0	Fungi	Ascomycota	Dothideomycetes	Dothideomycetes_ord_Incertae_sedis	Dothideomycetes_fam_Incertae_sedis	Peltaster	Plant pathogen		Plant pathogen	Plant pathogen			Unspecified plant pathogen						filamentous_mycelium
ASV_000916	0	0	0	0	0	0	0	0	0	0.0455228	0	0	Fungi	Ascomycota	Dothideomycetes	Capnodiales	Teratosphaeriaceae	Penidiella	Plant pathogen	Litter saprotroph	Plant pathogen-Litter saprotroph	Plant pathogen-Saprotroph			Leaf/fruit/seed pathogen	leaf/fruit/seed		non-aquatic			filamentous_mycelium	perithecium_(hymenium_hidden,_narrow_opening)	closed
ASV_002220	0.00273137	0	0	0	0	0	0	0	0	0	0	0	Fungi	Ascomycota	Dothideomycetes	Pleosporales	Periconiaceae	Periconia	Plant pathogen	Foliar endophyte	Plant pathogen-Foliar endophyte	Plant pathogen-Endophyte		Foliar endophyte	Leaf/fruit/seed pathogen	leaf/fruit/seed	soft_rot	partly_aquatic			filamentous_mycelium
ASV_001630	0	0	0	0	0	0	0	0	0.0109255	0	0	0	Fungi	Ascomycota	Dothideomycetes	Pleosporales	Periconiaceae	Periconia	Plant pathogen	Foliar endophyte	Plant pathogen-Foliar endophyte	Plant pathogen-Endophyte		Foliar endophyte	Leaf/fruit/seed pathogen	leaf/fruit/seed	soft_rot	partly_aquatic			filamentous_mycelium
ASV_002541	0	0	0	0	0	0.000910457	0	0	0	0	0	0	Fungi	Ascomycota	Dothideomycetes	Pleosporales	Periconiaceae	Periconia	Plant pathogen	Foliar endophyte	Plant pathogen-Foliar endophyte	Plant pathogen-Endophyte		Foliar endophyte	Leaf/fruit/seed pathogen	leaf/fruit/seed	soft_rot	partly_aquatic			filamentous_mycelium
ASV_000760	0	0	0	0	0.0628215	0	0	0	0.010015	0.00182091	0	0	Fungi	Ascomycota	Dothideomycetes	Capnodiales	Mycosphaerellaceae	Periconiella	Plant pathogen		Plant pathogen	Plant pathogen			Leaf/fruit/seed pathogen			non-aquatic			filamentous_mycelium	perithecium_(hymenium_hidden,_narrow_opening)	closed
ASV_001289	0	0	0	0	0.0245823	0	0	0	0	0	0	0	Fungi	Ascomycota	Dothideomycetes	Capnodiales	Mycosphaerellaceae	Periconiella	Plant pathogen		Plant pathogen	Plant pathogen			Leaf/fruit/seed pathogen			non-aquatic			filamentous_mycelium	perithecium_(hymenium_hidden,_narrow_opening)	closed
ASV_002422	0	0	0	0	0.00182091	0	0	0	0	0	0	0	Fungi	Ascomycota	Lecanoromycetes	Lecanoromycetes_ord_Incertae_sedis	Lecanoromycetes_fam_Incertae_sedis	Phacidiella	Plant pathogen		Plant pathogen	Plant pathogen			Leaf/fruit/seed pathogen			non-aquatic			filamentous_mycelium	none	none
ASV_001899	0	0	0	0	0	0.00546274	0	0	0	0	0	0	Fungi	Ascomycota	Leotiomycetes	Phacidiales	Phacidiaceae	Phacidium	Plant pathogen	Foliar endophyte	Plant pathogen-Foliar endophyte	Plant pathogen-Endophyte		Foliar endophyte	Leaf/fruit/seed pathogen	leaf/fruit/seed		non-aquatic			filamentous_mycelium	apothecium_(hymenium_on_surface)	smooth
ASV_002288	0	0	0	0	0	0	0	0	0	0	0	0.00364183	Fungi	Ascomycota	Dothideomycetes	Botryosphaeriales	Botryosphaeriaceae	Phaeobotryon	Plant pathogen	Litter saprotroph	Plant pathogen-Litter saprotroph	Plant pathogen-Saprotroph		Foliar endophyte	Leaf/fruit/seed pathogen	leaf/fruit/seed		non-aquatic			filamentous_mycelium
ASV_000040	0	0	0	0	0	0	0	0	7.35558	0	0	0	Fungi	Ascomycota	Dothideomycetes	Capnodiales	Mycosphaerellaceae	Phaeocryptopus	Plant pathogen	Litter saprotroph	Plant pathogen-Litter saprotroph	Plant pathogen-Saprotroph		No endophytic capacity	Leaf/fruit/seed pathogen	leaf/fruit/seed		non-aquatic			filamentous_mycelium	perithecium_(hymenium_hidden,_narrow_opening)	closed
ASV_000952	0	0	0	0	0	0	0	0	0	0.041881	0	0	Fungi	Ascomycota	Eurotiomycetes	Phaeomoniellales	Phaeomoniellaceae	Phaeomoniella	Plant pathogen		Plant pathogen	Plant pathogen			Leaf/fruit/seed pathogen			non-aquatic			dimorphic_yeast
ASV_000135	0	0	0	0	0	0.00910457	0	0	0	1.56143	0	0	Fungi	Ascomycota	Dothideomycetes	Capnodiales	Capnodiales_fam_Incertae_sedis	Phaeotheca	Plant pathogen	Litter saprotroph	Plant pathogen-Litter saprotroph	Plant pathogen-Saprotroph			Leaf/fruit/seed pathogen	leaf/fruit/seed		partly_aquatic			filamentous_mycelium	perithecium_(hymenium_hidden,_narrow_opening)	closed
ASV_000337	0	0	0	0	0	0	0	0	0	0.336869	0	0	Fungi	Ascomycota	Dothideomycetes	Capnodiales	Capnodiales_fam_Incertae_sedis	Phaeotheca	Plant pathogen	Litter saprotroph	Plant pathogen-Litter saprotroph	Plant pathogen-Saprotroph			Leaf/fruit/seed pathogen	leaf/fruit/seed		partly_aquatic			filamentous_mycelium	perithecium_(hymenium_hidden,_narrow_opening)	closed
ASV_000400	0	0	0	0	0	0	0	0	0	0.294077	0	0	Fungi	Ascomycota	Dothideomycetes	Capnodiales	Capnodiales_fam_Incertae_sedis	Phaeotheca	Plant pathogen	Litter saprotroph	Plant pathogen-Litter saprotroph	Plant pathogen-Saprotroph			Leaf/fruit/seed pathogen	leaf/fruit/seed		partly_aquatic			filamentous_mycelium	perithecium_(hymenium_hidden,_narrow_opening)	closed
ASV_000630	0	0	0	0	0	0.041881	0	0	0	0.0801202	0	0	Fungi	Ascomycota	Dothideomycetes	Capnodiales	Capnodiales_fam_Incertae_sedis	Phaeotheca	Plant pathogen	Litter saprotroph	Plant pathogen-Litter saprotroph	Plant pathogen-Saprotroph			Leaf/fruit/seed pathogen	leaf/fruit/seed		partly_aquatic			filamentous_mycelium	perithecium_(hymenium_hidden,_narrow_opening)	closed
ASV_000517	0	0	0	0	0	0	0	0.215778	0	0	0	0	Fungi	Ascomycota	Dothideomycetes	Pleosporales	Didymellaceae	Phoma	Plant pathogen	Litter saprotroph	Plant pathogen-Litter saprotroph	Plant pathogen-Saprotroph	hypervariable	Foliar endophyte	Leaf/fruit/seed pathogen	leaf/fruit/seed,roots,soil	soft_rot	partly_aquatic			filamentous_mycelium
ASV_000740	0.00273137	0.010015	0	0	0	0	0	0	0.0728365	0	0	0.00546274	Fungi	Ascomycota	Dothideomycetes	Pleosporales	Didymellaceae	Phoma	Plant pathogen	Litter saprotroph	Plant pathogen-Litter saprotroph	Plant pathogen-Saprotroph	hypervariable	Foliar endophyte	Leaf/fruit/seed pathogen	leaf/fruit/seed,roots,soil	soft_rot	partly_aquatic			filamentous_mycelium
ASV_000039	0	0	0	0	3.36869	0.765694	0.0664633	0	0.591797	1.69163	0	0	Fungi	Ascomycota	Dothideomycetes	Pleosporales	Didymellaceae	Phoma	Plant pathogen	Litter saprotroph	Plant pathogen-Litter saprotroph	Plant pathogen-Saprotroph	hypervariable	Foliar endophyte	Leaf/fruit/seed pathogen	leaf/fruit/seed,roots,soil	soft_rot	partly_aquatic			filamentous_mycelium
ASV_001373	0	0	0	0	0.0172987	0	0	0	0	0	0	0	Fungi	Ascomycota	Dothideomycetes	Pleosporales	Didymellaceae	Phoma	Plant pathogen	Litter saprotroph	Plant pathogen-Litter saprotroph	Plant pathogen-Saprotroph	hypervariable	Foliar endophyte	Leaf/fruit/seed pathogen	leaf/fruit/seed,roots,soil	soft_rot	partly_aquatic			filamentous_mycelium
ASV_002366	0.00182091	0	0	0	0	0	0	0	0	0	0	0	Fungi	Ascomycota	Dothideomycetes	Pleosporales	Didymellaceae	Phoma	Plant pathogen	Litter saprotroph	Plant pathogen-Litter saprotroph	Plant pathogen-Saprotroph	hypervariable	Foliar endophyte	Leaf/fruit/seed pathogen	leaf/fruit/seed,roots,soil	soft_rot	partly_aquatic			filamentous_mycelium
ASV_000332	0.0573588	0.0109255	0.031866	0.210315	0	0	0.0291346	0	0.118359	0	0.0282242	0.0191196	Fungi	Ascomycota	Dothideomycetes	Pleosporales	Didymellaceae	Phoma	Plant pathogen	Litter saprotroph	Plant pathogen-Litter saprotroph	Plant pathogen-Saprotroph	hypervariable	Foliar endophyte	Leaf/fruit/seed pathogen	leaf/fruit/seed,roots,soil	soft_rot	partly_aquatic			filamentous_mycelium
ASV_001218	0	0	0.0063732	0.0145673	0	0	0	0	0	0	0.0118359	0	Fungi	Ascomycota	Dothideomycetes	Pleosporales	Didymellaceae	Phoma	Plant pathogen	Litter saprotroph	Plant pathogen-Litter saprotroph	Plant pathogen-Saprotroph	hypervariable	Foliar endophyte	Leaf/fruit/seed pathogen	leaf/fruit/seed,roots,soil	soft_rot	partly_aquatic			filamentous_mycelium
ASV_001547	0.0127464	0	0	0	0	0	0.00455228	0	0	0	0	0	Fungi	Ascomycota	Sordariomycetes	Diaporthales	Valsaceae	Phomopsis	Plant pathogen	Foliar endophyte	Plant pathogen-Foliar endophyte	Plant pathogen-Endophyte		Foliar endophyte	Leaf/fruit/seed pathogen	leaf/fruit/seed	soft_rot	partly_aquatic			filamentous_mycelium
ASV_000334	0	0	0.287704	0	0	0	0	0	0	0	0	0.145673	Fungi	Ascomycota	Leotiomycetes	Erysiphales	Erysiphaceae	Phyllactinia	Plant pathogen		Plant pathogen	Plant pathogen			Leaf/fruit/seed pathogen			non-aquatic			filamentous_mycelium	chasmothecium_(tiny_initially_closed_ascome_rupture_opening)_	closed
ASV_000739	0.0764784	0	0	0.00728365	0	0	0	0	0	0	0	0	Fungi	Ascomycota	Leotiomycetes	Erysiphales	Erysiphaceae	Phyllactinia	Plant pathogen		Plant pathogen	Plant pathogen			Leaf/fruit/seed pathogen			non-aquatic			filamentous_mycelium	chasmothecium_(tiny_initially_closed_ascome_rupture_opening)_	closed
ASV_000520	0.00273137	0	0.165703	0	0	0	0	0	0	0	0	0	Fungi	Ascomycota	Leotiomycetes	Helotiales	Chaetomellaceae	Pilidium	Plant pathogen		Plant pathogen	Plant pathogen			Leaf/fruit/seed pathogen			non-aquatic			filamentous_mycelium	apothecium_(hymenium_on_surface)	smooth
ASV_002589	0	0	0	0	0	0	0	0	0	0	0.000910457	0	Fungi	Ascomycota	Leotiomycetes	Helotiales	Chaetomellaceae	Pilidium	Plant pathogen		Plant pathogen	Plant pathogen			Leaf/fruit/seed pathogen			non-aquatic			filamentous_mycelium	apothecium_(hymenium_on_surface)	smooth
ASV_001963	0.00819411	0	0	0	0	0	0	0	0	0	0	0	Fungi	Ascomycota	Sordariomycetes	Glomerellales	Plectosphaerellaceae	Plectosphaerella	Plant pathogen	Litter saprotroph	Plant pathogen-Litter saprotroph	Plant pathogen-Saprotroph			Leaf/fruit/seed pathogen	leaf/fruit/seed,animal_material		partly_aquatic	nematophagous		filamentous_mycelium	perithecium_(hymenium_hidden,_narrow_opening)	closed
ASV_002475	0	0	0	0	0	0	0.000910457	0	0	0	0	0	Fungi	Ascomycota	Sordariomycetes	Glomerellales	Plectosphaerellaceae	Plectosphaerella	Plant pathogen	Litter saprotroph	Plant pathogen-Litter saprotroph	Plant pathogen-Saprotroph			Leaf/fruit/seed pathogen	leaf/fruit/seed,animal_material		partly_aquatic	nematophagous		filamentous_mycelium	perithecium_(hymenium_hidden,_narrow_opening)	closed
ASV_001749	0	0.010015	0	0	0	0	0	0	0	0	0	0	Fungi	Ascomycota	Dothideomycetes	Pleosporales	Leptosphaeriaceae	Plenodomus	Plant pathogen	Litter saprotroph	Plant pathogen-Litter saprotroph	Plant pathogen-Saprotroph		No endophytic capacity	Leaf/fruit/seed pathogen	leaf/fruit/seed		non-aquatic			filamentous_mycelium	perithecium_(hymenium_hidden,_narrow_opening)	closed
ASV_000249	0	0.0600901	0	0.021851	0	0	0	0	0.626394	0	0	0.0172987	Fungi	Ascomycota	Dothideomycetes	Pleosporales	Leptosphaeriaceae	Plenodomus	Plant pathogen	Litter saprotroph	Plant pathogen-Litter saprotroph	Plant pathogen-Saprotroph		No endophytic capacity	Leaf/fruit/seed pathogen	leaf/fruit/seed		non-aquatic			filamentous_mycelium	perithecium_(hymenium_hidden,_narrow_opening)	closed
ASV_000374	0	0	0	0	0	0.0254928	0	0	0.328675	0	0	0.00364183	Fungi	Ascomycota	Dothideomycetes	Pleosporales	Leptosphaeriaceae	Plenodomus	Plant pathogen	Litter saprotroph	Plant pathogen-Litter saprotroph	Plant pathogen-Saprotroph		No endophytic capacity	Leaf/fruit/seed pathogen	leaf/fruit/seed		non-aquatic			filamentous_mycelium	perithecium_(hymenium_hidden,_narrow_opening)	closed
ASV_000399	0	0.0264032	0	0.0628215	0	0.0564483	0	0	0.127464	0	0	0.0555379	Fungi	Ascomycota	Dothideomycetes	Pleosporales	Leptosphaeriaceae	Plenodomus	Plant pathogen	Litter saprotroph	Plant pathogen-Litter saprotroph	Plant pathogen-Saprotroph		No endophytic capacity	Leaf/fruit/seed pathogen	leaf/fruit/seed		non-aquatic			filamentous_mycelium	perithecium_(hymenium_hidden,_narrow_opening)	closed
ASV_000872	0	0	0.0118359	0	0	0	0	0.00819411	0	0	0.0309555	0.00273137	Fungi	Ascomycota	Dothideomycetes	Pleosporales	Leptosphaeriaceae	Plenodomus	Plant pathogen	Litter saprotroph	Plant pathogen-Litter saprotroph	Plant pathogen-Saprotroph		No endophytic capacity	Leaf/fruit/seed pathogen	leaf/fruit/seed		non-aquatic			filamentous_mycelium	perithecium_(hymenium_hidden,_narrow_opening)	closed
ASV_000888	0	0.00728365	0	0	0.00455228	0.0264032	0	0	0	0	0	0	Fungi	Ascomycota	Dothideomycetes	Pleosporales	Leptosphaeriaceae	Plenodomus	Plant pathogen	Litter saprotroph	Plant pathogen-Litter saprotroph	Plant pathogen-Saprotroph		No endophytic capacity	Leaf/fruit/seed pathogen	leaf/fruit/seed		non-aquatic			filamentous_mycelium	perithecium_(hymenium_hidden,_narrow_opening)	closed
ASV_000955	0	0	0	0	0	0	0	0	0.0509856	0	0	0	Fungi	Ascomycota	Dothideomycetes	Pleosporales	Leptosphaeriaceae	Plenodomus	Plant pathogen	Litter saprotroph	Plant pathogen-Litter saprotroph	Plant pathogen-Saprotroph		No endophytic capacity	Leaf/fruit/seed pathogen	leaf/fruit/seed		non-aquatic			filamentous_mycelium	perithecium_(hymenium_hidden,_narrow_opening)	closed
ASV_001065	0	0	0	0	0	0	0.021851	0.0191196	0	0	0	0	Fungi	Ascomycota	Dothideomycetes	Pleosporales	Leptosphaeriaceae	Plenodomus	Plant pathogen	Litter saprotroph	Plant pathogen-Litter saprotroph	Plant pathogen-Saprotroph		No endophytic capacity	Leaf/fruit/seed pathogen	leaf/fruit/seed		non-aquatic			filamentous_mycelium	perithecium_(hymenium_hidden,_narrow_opening)	closed
ASV_001164	0.000910457	0	0	0	0	0	0	0	0.0254928	0	0	0	Fungi	Ascomycota	Dothideomycetes	Pleosporales	Leptosphaeriaceae	Plenodomus	Plant pathogen	Litter saprotroph	Plant pathogen-Litter saprotroph	Plant pathogen-Saprotroph		No endophytic capacity	Leaf/fruit/seed pathogen	leaf/fruit/seed		non-aquatic			filamentous_mycelium	perithecium_(hymenium_hidden,_narrow_opening)	closed
ASV_001633	0	0	0	0	0	0	0	0	0.0136568	0	0	0	Fungi	Ascomycota	Dothideomycetes	Pleosporales	Leptosphaeriaceae	Plenodomus	Plant pathogen	Litter saprotroph	Plant pathogen-Litter saprotroph	Plant pathogen-Saprotroph		No endophytic capacity	Leaf/fruit/seed pathogen	leaf/fruit/seed		non-aquatic			filamentous_mycelium	perithecium_(hymenium_hidden,_narrow_opening)	closed
ASV_002032	0	0	0.00728365	0	0	0	0	0	0	0	0	0	Fungi	Ascomycota	Dothideomycetes	Pleosporales	Leptosphaeriaceae	Plenodomus	Plant pathogen	Litter saprotroph	Plant pathogen-Litter saprotroph	Plant pathogen-Saprotroph		No endophytic capacity	Leaf/fruit/seed pathogen	leaf/fruit/seed		non-aquatic			filamentous_mycelium	perithecium_(hymenium_hidden,_narrow_opening)	closed
ASV_002304	0	0	0	0.00546274	0	0	0	0	0	0	0	0	Fungi	Ascomycota	Dothideomycetes	Pleosporales	Leptosphaeriaceae	Plenodomus	Plant pathogen	Litter saprotroph	Plant pathogen-Litter saprotroph	Plant pathogen-Saprotroph		No endophytic capacity	Leaf/fruit/seed pathogen	leaf/fruit/seed		non-aquatic			filamentous_mycelium	perithecium_(hymenium_hidden,_narrow_opening)	closed
ASV_000390	0	0	0	0	0.010015	0.0273137	0	0	0	0.25857	0	0	Fungi	Ascomycota	Dothideomycetes	Pleosporales	Lentitheciaceae	Pleurophoma	Plant pathogen	Wood saprotroph	Plant pathogen-Wood saprotroph	Plant pathogen-Saprotroph		No endophytic capacity	Wood pathogen	wood		non-aquatic			filamentous_mycelium	perithecium_(hymenium_hidden,_narrow_opening)	closed
ASV_001255	0	0	0	0	0	0	0	0.0254928	0	0	0	0	Fungi	Ascomycota	Dothideomycetes	Pleosporales	Lentitheciaceae	Pleurophoma	Plant pathogen	Wood saprotroph	Plant pathogen-Wood saprotroph	Plant pathogen-Saprotroph		No endophytic capacity	Wood pathogen	wood		non-aquatic			filamentous_mycelium	perithecium_(hymenium_hidden,_narrow_opening)	closed
ASV_001688	0	0.00182091	0	0.010015	0	0	0	0	0	0	0	0	Fungi	Ascomycota	Dothideomycetes	Pleosporales	Lentitheciaceae	Pleurophoma	Plant pathogen	Wood saprotroph	Plant pathogen-Wood saprotroph	Plant pathogen-Saprotroph		No endophytic capacity	Wood pathogen	wood		non-aquatic			filamentous_mycelium	perithecium_(hymenium_hidden,_narrow_opening)	closed
ASV_002180	0	0	0.00182091	0	0	0	0.00273137	0	0	0	0	0	Fungi	Ascomycota	Dothideomycetes	Pleosporales	Lentitheciaceae	Pleurophoma	Plant pathogen	Wood saprotroph	Plant pathogen-Wood saprotroph	Plant pathogen-Saprotroph		No endophytic capacity	Wood pathogen	wood		non-aquatic			filamentous_mycelium	perithecium_(hymenium_hidden,_narrow_opening)	closed
ASV_002549	0	0.00182091	0	0	0	0	0	0	0	0	0	0	Fungi	Ascomycota	Dothideomycetes	Pleosporales	Lentitheciaceae	Pleurophoma	Plant pathogen	Wood saprotroph	Plant pathogen-Wood saprotroph	Plant pathogen-Saprotroph		No endophytic capacity	Wood pathogen	wood		non-aquatic			filamentous_mycelium	perithecium_(hymenium_hidden,_narrow_opening)	closed
ASV_001340	0	0	0	0	0	0.0154778	0	0	0	0	0	0	Fungi	Ascomycota	Sordariomycetes	Xylariales	Amphisphaeriaceae	Polyscytalum	Plant pathogen		Plant pathogen	Plant pathogen			Leaf/fruit/seed pathogen						filamentous_mycelium	perithecium_(hymenium_hidden,_narrow_opening)	closed
ASV_001394	0.0145673	0	0	0	0	0	0	0	0	0	0	0	Fungi	Ascomycota	Sordariomycetes	Xylariales	Amphisphaeriaceae	Polyscytalum	Plant pathogen		Plant pathogen	Plant pathogen			Leaf/fruit/seed pathogen						filamentous_mycelium	perithecium_(hymenium_hidden,_narrow_opening)	closed
ASV_000762	0.00364183	0	0.0801202	0	0	0	0	0	0	0	0	0	Fungi	Ascomycota	Dothideomycetes	Pleosporales	Dictyosporiaceae	Pseudocoleophoma	Plant pathogen		Plant pathogen	Plant pathogen			Leaf/fruit/seed pathogen			non-aquatic			filamentous_mycelium
ASV_001286	0	0	0.00546274	0	0	0	0	0	0	0	0.0118359	0	Fungi	Ascomycota	Dothideomycetes	Pleosporales	Dictyosporiaceae	Pseudocoleophoma	Plant pathogen		Plant pathogen	Plant pathogen			Leaf/fruit/seed pathogen			non-aquatic			filamentous_mycelium
ASV_001604	0.000910457	0.00182091	0.00273137	0	0	0	0.000910457	0	0	0	0	0.00364183	Fungi	Ascomycota	Sordariomycetes	Xylariales	Pseudomassariaceae	Pseudomassaria	Plant pathogen		Plant pathogen	Plant pathogen			Leaf/fruit/seed pathogen			non-aquatic			filamentous_mycelium	perithecium_(hymenium_hidden,_narrow_opening)	closed
ASV_000554	0.00455228	0.0992398	0.00910457	0	0	0	0.0364183	0	0	0	0.0191196	0	Fungi	Basidiomycota	Exobasidiomycetes	Microstromatales	Microstromatales_fam_Incertae_sedis	Pseudomicrostroma	Plant pathogen	Epiphyte	Plant pathogen-Epiphyte	Plant pathogen-Epiphyte		No endophytic capacity	Leaf/fruit/seed pathogen			non-aquatic		Juglandaceae	dimorphic_yeast	none	none
ASV_002387	0	0	0	0	0	0	0	0	0	0	0.00273137	0	Fungi	Basidiomycota	Exobasidiomycetes	Microstromatales	Microstromatales_fam_Incertae_sedis	Pseudomicrostroma	Plant pathogen	Epiphyte	Plant pathogen-Epiphyte	Plant pathogen-Epiphyte		No endophytic capacity	Leaf/fruit/seed pathogen			non-aquatic		Juglandaceae	dimorphic_yeast	none	none
ASV_000223	0.664633	0.0919561	0.010015	0.0610006	0	0	0	0	0	0	0	0	Fungi	Ascomycota	Dothideomycetes	Capnodiales	Mycosphaerellaceae	Ramularia	Plant pathogen		Plant pathogen	Plant pathogen			Leaf/fruit/seed pathogen			non-aquatic			filamentous_mycelium	perithecium_(hymenium_hidden,_narrow_opening)	closed
ASV_000242	0	0	0	0	0.0227614	0.0874038	0	0	0.750216	0.000910457	0	0	Fungi	Ascomycota	Dothideomycetes	Capnodiales	Mycosphaerellaceae	Ramularia	Plant pathogen		Plant pathogen	Plant pathogen			Leaf/fruit/seed pathogen			non-aquatic			filamentous_mycelium	perithecium_(hymenium_hidden,_narrow_opening)	closed
ASV_000552	0.141121	0	0	0	0	0	0	0	0	0	0	0.0109255	Fungi	Ascomycota	Dothideomycetes	Capnodiales	Mycosphaerellaceae	Ramularia	Plant pathogen		Plant pathogen	Plant pathogen			Leaf/fruit/seed pathogen			non-aquatic			filamentous_mycelium	perithecium_(hymenium_hidden,_narrow_opening)	closed
ASV_000785	0	0	0	0	0.0182091	0	0	0	0.031866	0	0.0254928	0	Fungi	Ascomycota	Dothideomycetes	Capnodiales	Mycosphaerellaceae	Ramularia	Plant pathogen		Plant pathogen	Plant pathogen			Leaf/fruit/seed pathogen			non-aquatic			filamentous_mycelium	perithecium_(hymenium_hidden,_narrow_opening)	closed
ASV_001005	0	0	0	0	0.0109255	0.00819411	0	0	0.021851	0	0	0	Fungi	Ascomycota	Dothideomycetes	Capnodiales	Mycosphaerellaceae	Ramularia	Plant pathogen		Plant pathogen	Plant pathogen			Leaf/fruit/seed pathogen			non-aquatic			filamentous_mycelium	perithecium_(hymenium_hidden,_narrow_opening)	closed
ASV_001091	0.0336869	0	0	0	0	0	0	0	0	0	0	0	Fungi	Ascomycota	Dothideomycetes	Capnodiales	Mycosphaerellaceae	Ramularia	Plant pathogen		Plant pathogen	Plant pathogen			Leaf/fruit/seed pathogen			non-aquatic			filamentous_mycelium	perithecium_(hymenium_hidden,_narrow_opening)	closed
ASV_001153	0	0	0	0	0.0300451	0	0	0	0	0	0	0	Fungi	Ascomycota	Dothideomycetes	Capnodiales	Mycosphaerellaceae	Ramularia	Plant pathogen		Plant pathogen	Plant pathogen			Leaf/fruit/seed pathogen			non-aquatic			filamentous_mycelium	perithecium_(hymenium_hidden,_narrow_opening)	closed
ASV_001665	0	0	0	0	0.00910457	0	0	0	0	0	0	0	Fungi	Ascomycota	Dothideomycetes	Capnodiales	Mycosphaerellaceae	Ramularia	Plant pathogen		Plant pathogen	Plant pathogen			Leaf/fruit/seed pathogen			non-aquatic			filamentous_mycelium	perithecium_(hymenium_hidden,_narrow_opening)	closed
ASV_000230	0	0	0	0	0	0	0	0	0.813948	0	0	0	Fungi	Ascomycota	Dothideomycetes	Dothideales	Dothideaceae	Rhizosphaera	Plant pathogen	Litter saprotroph	Plant pathogen-Litter saprotroph	Plant pathogen-Saprotroph		No endophytic capacity	Leaf/fruit/seed pathogen	leaf/fruit/seed		non-aquatic			filamentous_mycelium	perithecium_(hymenium_hidden,_narrow_opening)	closed
ASV_000234	0	0	0	0	0.00182091	0.655529	0	0	0	0	0	0	Fungi	Ascomycota	Dothideomycetes	Dothideales	Dothideaceae	Rhizosphaera	Plant pathogen	Litter saprotroph	Plant pathogen-Litter saprotroph	Plant pathogen-Saprotroph		No endophytic capacity	Leaf/fruit/seed pathogen	leaf/fruit/seed		non-aquatic			filamentous_mycelium	perithecium_(hymenium_hidden,_narrow_opening)	closed
ASV_000348	0	0	0	0	0	0	0	0	0.445213	0	0	0	Fungi	Ascomycota	Dothideomycetes	Dothideales	Dothideaceae	Rhizosphaera	Plant pathogen	Litter saprotroph	Plant pathogen-Litter saprotroph	Plant pathogen-Saprotroph		No endophytic capacity	Leaf/fruit/seed pathogen	leaf/fruit/seed		non-aquatic			filamentous_mycelium	perithecium_(hymenium_hidden,_narrow_opening)	closed
ASV_000173	1.05067	0	0	0	0	0	0	0	0	0	0	0	Fungi	Ascomycota	Leotiomycetes	Rhytismatales	Rhytismataceae	Rhytisma	Plant pathogen	Foliar endophyte	Plant pathogen-Foliar endophyte	Plant pathogen-Endophyte		Foliar endophyte	Leaf/fruit/seed pathogen	leaf/fruit/seed		non-aquatic			filamentous_mycelium	apothecium_(hymenium_on_surface)	smooth
ASV_002007	0	0	0	0	0	0	0	0	0	0	0	0.00910457	Fungi	Ascomycota	Sordariomycetes	Hypocreales	Hypocreales_fam_Incertae_sedis	Sarocladium	Plant pathogen	Litter saprotroph	Plant pathogen-Litter saprotroph	Plant pathogen-Saprotroph			Leaf/fruit/seed pathogen	leaf/fruit/seed		partly_aquatic			filamentous_mycelium
ASV_000082	2.39814	0	0	0	0	0	0	0	0	0	0	0	Fungi	Ascomycota	Leotiomycetes	Erysiphales	Erysiphaceae	Sawadaea	Plant pathogen		Plant pathogen	Plant pathogen			Leaf/fruit/seed pathogen			non-aquatic			filamentous_mycelium	chasmothecium_(tiny_initially_closed_ascome_rupture_opening)_	closed
ASV_000835	0.0600901	0	0	0	0	0	0	0	0	0	0	0	Fungi	Ascomycota	Leotiomycetes	Erysiphales	Erysiphaceae	Sawadaea	Plant pathogen		Plant pathogen	Plant pathogen			Leaf/fruit/seed pathogen			non-aquatic			filamentous_mycelium	chasmothecium_(tiny_initially_closed_ascome_rupture_opening)_	closed
ASV_000137	1.31106	0	0	0	0	0	0	0	0	0	0	0	Fungi	Ascomycota	Leotiomycetes	Helotiales	Sclerotiniaceae	Scleromitrula	Plant pathogen		Plant pathogen	Plant pathogen			Leaf/fruit/seed pathogen			non-aquatic			filamentous_mycelium	apothecium_(hymenium_on_surface)	smooth
ASV_000317	0.395138	0	0	0	0	0	0	0	0	0	0	0	Fungi	Ascomycota	Leotiomycetes	Helotiales	Sclerotiniaceae	Scleromitrula	Plant pathogen		Plant pathogen	Plant pathogen			Leaf/fruit/seed pathogen			non-aquatic			filamentous_mycelium	apothecium_(hymenium_on_surface)	smooth
ASV_000483	0.186644	0	0	0	0	0	0	0	0	0	0	0	Fungi	Ascomycota	Leotiomycetes	Helotiales	Sclerotiniaceae	Scleromitrula	Plant pathogen		Plant pathogen	Plant pathogen			Leaf/fruit/seed pathogen			non-aquatic			filamentous_mycelium	apothecium_(hymenium_on_surface)	smooth
ASV_000682	0.0992398	0	0	0	0	0	0	0	0	0	0	0	Fungi	Ascomycota	Leotiomycetes	Helotiales	Sclerotiniaceae	Scleromitrula	Plant pathogen		Plant pathogen	Plant pathogen			Leaf/fruit/seed pathogen			non-aquatic			filamentous_mycelium	apothecium_(hymenium_on_surface)	smooth
ASV_001024	0.0336869	0	0	0	0	0	0	0	0	0	0	0	Fungi	Ascomycota	Leotiomycetes	Helotiales	Sclerotiniaceae	Scleromitrula	Plant pathogen		Plant pathogen	Plant pathogen			Leaf/fruit/seed pathogen			non-aquatic			filamentous_mycelium	apothecium_(hymenium_on_surface)	smooth
ASV_001052	0.0300451	0	0	0	0	0	0	0	0	0	0	0	Fungi	Ascomycota	Leotiomycetes	Helotiales	Sclerotiniaceae	Scleromitrula	Plant pathogen		Plant pathogen	Plant pathogen			Leaf/fruit/seed pathogen			non-aquatic			filamentous_mycelium	apothecium_(hymenium_on_surface)	smooth
ASV_000482	0	0.0391496	0	0	0	0	0	0	0	0	0.19848	0	Fungi	Ascomycota	Sordariomycetes	Xylariales	Amphisphaeriaceae	Seimatosporium	Plant pathogen		Plant pathogen	Plant pathogen			Leaf/fruit/seed pathogen			non-aquatic			filamentous_mycelium	perithecium_(hymenium_hidden,_narrow_opening)	closed
ASV_001250	0	0	0	0	0	0	0	0	0	0	0.0245823	0	Fungi	Ascomycota	Dothideomycetes	Capnodiales	Mycosphaerellaceae	Septoria	Plant pathogen	Litter saprotroph	Plant pathogen-Litter saprotroph	Plant pathogen-Saprotroph			Leaf/fruit/seed pathogen	leaf/fruit/seed		partly_aquatic			filamentous_mycelium	perithecium_(hymenium_hidden,_narrow_opening)	closed
ASV_001895	0	0	0	0	0	0	0	0	0	0	0.010015	0	Fungi	Ascomycota	Dothideomycetes	Capnodiales	Mycosphaerellaceae	Septoria	Plant pathogen	Litter saprotroph	Plant pathogen-Litter saprotroph	Plant pathogen-Saprotroph			Leaf/fruit/seed pathogen	leaf/fruit/seed		partly_aquatic			filamentous_mycelium	perithecium_(hymenium_hidden,_narrow_opening)	closed
ASV_000389	0.282242	0	0	0	0	0	0	0	0	0	0	0	Fungi	Ascomycota	Dothideomycetes	Capnodiales	Mycosphaerellaceae	Septoria	Plant pathogen	Litter saprotroph	Plant pathogen-Litter saprotroph	Plant pathogen-Saprotroph			Leaf/fruit/seed pathogen	leaf/fruit/seed		partly_aquatic			filamentous_mycelium	perithecium_(hymenium_hidden,_narrow_opening)	closed
ASV_000448	0.0145673	0.0373287	0.0974189	0.00819411	0	0	0.00182091	0.010015	0.0264032	0	0.00364183	0.0391496	Fungi	Ascomycota	Dothideomycetes	Capnodiales	Mycosphaerellaceae	Septoria	Plant pathogen	Litter saprotroph	Plant pathogen-Litter saprotroph	Plant pathogen-Saprotroph			Leaf/fruit/seed pathogen	leaf/fruit/seed		partly_aquatic			filamentous_mycelium	perithecium_(hymenium_hidden,_narrow_opening)	closed
ASV_000627	0	0	0	0	0	0	0	0	0.128374	0	0	0	Fungi	Ascomycota	Dothideomycetes	Pleosporales	Phaeosphaeriaceae	Setomelanomma	Plant pathogen	Wood saprotroph	Plant pathogen-Wood saprotroph	Plant pathogen-Saprotroph		No endophytic capacity	Wood pathogen	wood		non-aquatic			filamentous_mycelium	perithecium_(hymenium_hidden,_narrow_opening)	closed
ASV_000646	0	0	0	0	0.00819411	0.0309555	0	0	0.0828516	0	0	0	Fungi	Ascomycota	Dothideomycetes	Pleosporales	Phaeosphaeriaceae	Setomelanomma	Plant pathogen	Wood saprotroph	Plant pathogen-Wood saprotroph	Plant pathogen-Saprotroph		No endophytic capacity	Wood pathogen	wood		non-aquatic			filamentous_mycelium	perithecium_(hymenium_hidden,_narrow_opening)	closed
ASV_001478	0	0	0	0	0	0	0	0	0.0154778	0	0	0	Fungi	Ascomycota	Dothideomycetes	Pleosporales	Phaeosphaeriaceae	Setomelanomma	Plant pathogen	Wood saprotroph	Plant pathogen-Wood saprotroph	Plant pathogen-Saprotroph		No endophytic capacity	Wood pathogen	wood		non-aquatic			filamentous_mycelium	perithecium_(hymenium_hidden,_narrow_opening)	closed
ASV_000103	0	0.0345974	0.0391496	0	0.02003	0.273137	0.142942	0	1.36568	0	0.264032	0	Fungi	Ascomycota	Dothideomycetes	Myriangiales	Elsinoaceae	Sphaceloma	Plant pathogen		Plant pathogen	Plant pathogen			Leaf/fruit/seed pathogen			non-aquatic			filamentous_mycelium
ASV_000119	0.0172987	0.241271	0.949606	0.010015	0	0	0.0254928	0	0	0	0.244002	0.403332	Fungi	Ascomycota	Dothideomycetes	Myriangiales	Elsinoaceae	Sphaceloma	Plant pathogen		Plant pathogen	Plant pathogen			Leaf/fruit/seed pathogen			non-aquatic			filamentous_mycelium
ASV_000189	0.0182091	0.0764784	0.122912	0.0191196	0.0655529	0.144763	0.0473437	0	0.182091	0	0.262211	0.0464333	Fungi	Ascomycota	Dothideomycetes	Myriangiales	Elsinoaceae	Sphaceloma	Plant pathogen		Plant pathogen	Plant pathogen			Leaf/fruit/seed pathogen			non-aquatic			filamentous_mycelium
ASV_000258	0	0	0	0	0	0	0	0	0	0	0.615469	0	Fungi	Ascomycota	Dothideomycetes	Myriangiales	Elsinoaceae	Sphaceloma	Plant pathogen		Plant pathogen	Plant pathogen			Leaf/fruit/seed pathogen			non-aquatic			filamentous_mycelium
ASV_000997	0	0	0	0	0	0	0	0	0	0	0	0.0382392	Fungi	Ascomycota	Dothideomycetes	Myriangiales	Elsinoaceae	Sphaceloma	Plant pathogen		Plant pathogen	Plant pathogen			Leaf/fruit/seed pathogen			non-aquatic			filamentous_mycelium
ASV_001059	0	0	0	0	0	0	0	0	0	0	0	0.0355078	Fungi	Ascomycota	Dothideomycetes	Myriangiales	Elsinoaceae	Sphaceloma	Plant pathogen		Plant pathogen	Plant pathogen			Leaf/fruit/seed pathogen			non-aquatic			filamentous_mycelium
ASV_001081	0	0	0	0	0	0	0	0	0	0	0.031866	0	Fungi	Ascomycota	Dothideomycetes	Myriangiales	Elsinoaceae	Sphaceloma	Plant pathogen		Plant pathogen	Plant pathogen			Leaf/fruit/seed pathogen			non-aquatic			filamentous_mycelium
ASV_001654	0	0	0	0	0	0	0	0	0	0	0.00910457	0	Fungi	Ascomycota	Dothideomycetes	Myriangiales	Elsinoaceae	Sphaceloma	Plant pathogen		Plant pathogen	Plant pathogen			Leaf/fruit/seed pathogen			non-aquatic			filamentous_mycelium
ASV_001656	0	0	0.010015	0	0	0	0	0	0	0	0	0	Fungi	Ascomycota	Dothideomycetes	Myriangiales	Elsinoaceae	Sphaceloma	Plant pathogen		Plant pathogen	Plant pathogen			Leaf/fruit/seed pathogen			non-aquatic			filamentous_mycelium
ASV_001857	0	0	0	0	0	0	0	0	0	0	0.00546274	0	Fungi	Ascomycota	Dothideomycetes	Myriangiales	Elsinoaceae	Sphaceloma	Plant pathogen		Plant pathogen	Plant pathogen			Leaf/fruit/seed pathogen			non-aquatic			filamentous_mycelium
ASV_002169	0	0	0	0	0	0	0	0	0.00364183	0	0	0	Fungi	Ascomycota	Dothideomycetes	Myriangiales	Elsinoaceae	Sphaceloma	Plant pathogen		Plant pathogen	Plant pathogen			Leaf/fruit/seed pathogen			non-aquatic			filamentous_mycelium
ASV_002204	0	0	0	0	0.00273137	0	0	0	0	0	0	0	Fungi	Ascomycota	Dothideomycetes	Myriangiales	Elsinoaceae	Sphaceloma	Plant pathogen		Plant pathogen	Plant pathogen			Leaf/fruit/seed pathogen			non-aquatic			filamentous_mycelium
ASV_002469	0	0	0	0	0	0.00273137	0	0	0	0	0	0	Fungi	Ascomycota	Dothideomycetes	Pleosporales	Massarinaceae	Stagonospora	Plant pathogen		Plant pathogen	Plant pathogen			Leaf/fruit/seed pathogen			non-aquatic			filamentous_mycelium	other
ASV_000506	0.0118359	0.00364183	0.0846725	0	0.0409705	0	0.00273137	0.02003	0	0.00273137	0.0136568	0.0118359	Fungi	Ascomycota	Dothideomycetes	Pleosporales	Pleosporaceae	Stemphylium	Plant pathogen	Litter saprotroph	Plant pathogen-Litter saprotroph	Plant pathogen-Saprotroph			Leaf/fruit/seed pathogen	leaf/fruit/seed	soft_rot	partly_aquatic			filamentous_mycelium
ASV_000711	0	0	0	0	0	0	0	0	0	0	0.0901352	0	Fungi	Ascomycota	Dothideomycetes	Capnodiales	Mycosphaerellaceae	Stigmina	Plant pathogen	Litter saprotroph	Plant pathogen-Litter saprotroph	Plant pathogen-Saprotroph			Leaf/fruit/seed pathogen	leaf/fruit/seed		non-aquatic			filamentous_mycelium	perithecium_(hymenium_hidden,_narrow_opening)	closed
ASV_000745	0	0	0.0955979	0	0	0	0	0	0	0	0.00364183	0	Fungi	Ascomycota	Dothideomycetes	Capnodiales	Mycosphaerellaceae	Stigmina	Plant pathogen	Litter saprotroph	Plant pathogen-Litter saprotroph	Plant pathogen-Saprotroph			Leaf/fruit/seed pathogen	leaf/fruit/seed		non-aquatic			filamentous_mycelium	perithecium_(hymenium_hidden,_narrow_opening)	closed
ASV_000860	0	0.0537169	0	0	0	0	0	0	0	0	0	0.021851	Fungi	Ascomycota	Dothideomycetes	Capnodiales	Mycosphaerellaceae	Stigmina	Plant pathogen	Litter saprotroph	Plant pathogen-Litter saprotroph	Plant pathogen-Saprotroph			Leaf/fruit/seed pathogen	leaf/fruit/seed		non-aquatic			filamentous_mycelium	perithecium_(hymenium_hidden,_narrow_opening)	closed
ASV_001184	0	0	0	0	0	0	0	0	0	0	0.0336869	0	Fungi	Ascomycota	Dothideomycetes	Capnodiales	Mycosphaerellaceae	Stigmina	Plant pathogen	Litter saprotroph	Plant pathogen-Litter saprotroph	Plant pathogen-Saprotroph			Leaf/fruit/seed pathogen	leaf/fruit/seed		non-aquatic			filamentous_mycelium	perithecium_(hymenium_hidden,_narrow_opening)	closed
ASV_001617	0	0	0	0	0	0	0.0127464	0	0	0	0	0	Fungi	Ascomycota	Dothideomycetes	Capnodiales	Mycosphaerellaceae	Stigmina	Plant pathogen	Litter saprotroph	Plant pathogen-Litter saprotroph	Plant pathogen-Saprotroph			Leaf/fruit/seed pathogen	leaf/fruit/seed		non-aquatic			filamentous_mycelium	perithecium_(hymenium_hidden,_narrow_opening)	closed
ASV_000588	0	0.0437019	0	0	0	0	0	0	0	0	0	0.103792	Fungi	Ascomycota	Dothideomycetes	Pleosporales	Leptosphaeriaceae	Subplenodomus	Plant pathogen	Litter saprotroph	Plant pathogen-Litter saprotroph	Plant pathogen-Saprotroph		No endophytic capacity	Leaf/fruit/seed pathogen	leaf/fruit/seed		non-aquatic			filamentous_mycelium	perithecium_(hymenium_hidden,_narrow_opening)	closed
ASV_001889	0	0	0	0	0	0	0	0	0.0063732	0	0	0	Fungi	Ascomycota	Sordariomycetes	Diaporthales	Sydowiellaceae	Sydowiella	Plant pathogen		Plant pathogen	Plant pathogen			Unspecified plant pathogen			non-aquatic			filamentous_mycelium	perithecium_(hymenium_hidden,_narrow_opening)	closed
ASV_002426	0	0	0	0	0	0	0	0	0	0	0	0.00364183	Fungi	Ascomycota	Sordariomycetes	Diaporthales	Sydowiellaceae	Sydowiella	Plant pathogen		Plant pathogen	Plant pathogen			Unspecified plant pathogen			non-aquatic			filamentous_mycelium	perithecium_(hymenium_hidden,_narrow_opening)	closed
ASV_001054	0	0	0	0	0	0	0	0	0.041881	0	0	0	Fungi	Ascomycota	Taphrinomycetes	Taphrinales	Taphrinaceae	Taphrina	Plant pathogen		Plant pathogen	Plant pathogen			Leaf/fruit/seed pathogen			non-aquatic			dimorphic_yeast
ASV_000051	0.136568	0.495288	1.75627	0.204853	0.834889	0	0.915009	0.0355078	0.041881	0.00910457	0.467975	0.132016	Fungi	Ascomycota	Taphrinomycetes	Taphrinales	Taphrinaceae	Taphrina	Plant pathogen		Plant pathogen	Plant pathogen			Leaf/fruit/seed pathogen			non-aquatic			dimorphic_yeast
ASV_000192	0	0	0	0	0	0	1.34201	0	0	0	0	0	Fungi	Ascomycota	Taphrinomycetes	Taphrinales	Taphrinaceae	Taphrina	Plant pathogen		Plant pathogen	Plant pathogen			Leaf/fruit/seed pathogen			non-aquatic			dimorphic_yeast
ASV_000397	0.0455228	0.0610006	0.00455228	0.0236719	0.0455228	0	0.0974189	0	0	0	0.0327764	0.0172987	Fungi	Ascomycota	Taphrinomycetes	Taphrinales	Taphrinaceae	Taphrina	Plant pathogen		Plant pathogen	Plant pathogen			Leaf/fruit/seed pathogen			non-aquatic			dimorphic_yeast
ASV_000704	0	0	0	0	0	0	0.103792	0	0	0	0	0	Fungi	Ascomycota	Taphrinomycetes	Taphrinales	Taphrinaceae	Taphrina	Plant pathogen		Plant pathogen	Plant pathogen			Leaf/fruit/seed pathogen			non-aquatic			dimorphic_yeast
ASV_000799	0	0	0	0	0.061911	0	0	0	0	0.0109255	0	0	Fungi	Ascomycota	Taphrinomycetes	Taphrinales	Taphrinaceae	Taphrina	Plant pathogen		Plant pathogen	Plant pathogen			Leaf/fruit/seed pathogen			non-aquatic			dimorphic_yeast
ASV_000803	0	0	0.00819411	0.0163882	0	0	0.0109255	0	0.00910457	0	0.041881	0	Fungi	Ascomycota	Taphrinomycetes	Taphrinales	Taphrinaceae	Taphrina	Plant pathogen		Plant pathogen	Plant pathogen			Leaf/fruit/seed pathogen			non-aquatic			dimorphic_yeast
ASV_000900	0.0300451	0.0282242	0	0	0	0	0	0	0	0	0	0.00273137	Fungi	Ascomycota	Taphrinomycetes	Taphrinales	Taphrinaceae	Taphrina	Plant pathogen		Plant pathogen	Plant pathogen			Leaf/fruit/seed pathogen			non-aquatic			dimorphic_yeast
ASV_000935	0	0	0	0	0.0491647	0	0	0	0	0	0	0	Fungi	Ascomycota	Taphrinomycetes	Taphrinales	Taphrinaceae	Taphrina	Plant pathogen		Plant pathogen	Plant pathogen			Leaf/fruit/seed pathogen			non-aquatic			dimorphic_yeast
ASV_001238	0	0	0	0	0	0	0	0.0309555	0	0	0	0	Fungi	Ascomycota	Taphrinomycetes	Taphrinales	Taphrinaceae	Taphrina	Plant pathogen		Plant pathogen	Plant pathogen			Leaf/fruit/seed pathogen			non-aquatic			dimorphic_yeast
ASV_002013	0.00728365	0	0	0	0	0	0	0	0	0	0	0	Fungi	Ascomycota	Taphrinomycetes	Taphrinales	Taphrinaceae	Taphrina	Plant pathogen		Plant pathogen	Plant pathogen			Leaf/fruit/seed pathogen			non-aquatic			dimorphic_yeast
ASV_002551	0	0.00182091	0	0	0	0	0	0	0	0	0	0	Fungi	Ascomycota	Taphrinomycetes	Taphrinales	Taphrinaceae	Taphrina	Plant pathogen		Plant pathogen	Plant pathogen			Leaf/fruit/seed pathogen			non-aquatic			dimorphic_yeast
ASV_001806	0	0	0	0	0	0	0	0	0	0	0.0063732	0	Fungi	Basidiomycota	Exobasidiomycetes	Entylomatales	Entylomatales_fam_Incertae_sedis	Tilletiopsis	Plant pathogen	Litter saprotroph	Plant pathogen-Litter saprotroph	Plant pathogen-Saprotroph	mycoparasite_some_species	No endophytic capacity	Leaf/fruit/seed pathogen	leaf/fruit/seed		partly_aquatic			filamentous_mycelium	none	none
ASV_000468	0	0	0	0	0	0.0427915	0	0	0	0.150225	0	0	Fungi	Ascomycota	Sordariomycetes	Xylariales	Bartaliniaceae	Truncatella	Plant pathogen		Plant pathogen	Plant pathogen			Leaf/fruit/seed pathogen			non-aquatic			filamentous_mycelium	perithecium_(hymenium_hidden,_narrow_opening)	closed
ASV_000070	0	0	0	0	0.29954	0.241271	0	0	0.0182091	2.52014	0	0	Fungi	Ascomycota	Sordariomycetes	Xylariales	Bartaliniaceae	Truncatella	Plant pathogen		Plant pathogen	Plant pathogen			Leaf/fruit/seed pathogen			non-aquatic			filamentous_mycelium	perithecium_(hymenium_hidden,_narrow_opening)	closed
ASV_002241	0	0	0	0	0	0	0	0	0	0	0.00455228	0	Fungi	Ascomycota	Sordariomycetes	Diaporthales	Diaporthales_fam_Incertae_sedis	Tubakia	Plant pathogen		Plant pathogen	Plant pathogen			Leaf/fruit/seed pathogen			non-aquatic			filamentous_mycelium	perithecium_(hymenium_hidden,_narrow_opening)	closed
ASV_001800	0	0	0	0	0	0	0	0	0.0063732	0	0	0	Fungi	Basidiomycota	Agaricomycetes	Agaricales	Typhulaceae	Typhula	Plant pathogen	Litter saprotroph	Plant pathogen-Litter saprotroph	Plant pathogen-Saprotroph			Leaf/fruit/seed pathogen	leaf/fruit/seed		non-aquatic			filamentous_mycelium	clavarioid	smooth
ASV_002100	0	0	0	0	0.00546274	0	0	0	0	0	0	0	Fungi	Basidiomycota	Agaricomycetes	Agaricales	Typhulaceae	Typhula	Plant pathogen	Litter saprotroph	Plant pathogen-Litter saprotroph	Plant pathogen-Saprotroph			Leaf/fruit/seed pathogen	leaf/fruit/seed		non-aquatic			filamentous_mycelium	clavarioid	smooth
ASV_002164	0	0	0	0	0	0	0	0	0.00455228	0	0	0	Fungi	Basidiomycota	Ustilaginomycetes	Urocystidales	Urocystidaceae	Urocystis	Plant pathogen		Plant pathogen	Plant pathogen		No endophytic capacity	Leaf/fruit/seed pathogen			non-aquatic			dimorphic_yeast	smut	other
ASV_000947	0	0	0	0	0	0	0	0.0500751	0	0	0	0	Fungi	Ascomycota	Sordariomycetes	Diaporthales	Valsaceae	Valsa	Plant pathogen		Plant pathogen	Plant pathogen			Leaf/fruit/seed pathogen			partly_aquatic			filamentous_mycelium
ASV_000369	0	0	0.360541	0	0	0	0	0	0	0	0	0	Fungi	Ascomycota	Dothideomycetes	Venturiales	Venturiaceae	Venturia	Plant pathogen	Litter saprotroph	Plant pathogen-Litter saprotroph	Plant pathogen-Saprotroph			Leaf/fruit/seed pathogen	leaf/fruit/seed		non-aquatic			filamentous_mycelium	perithecium_(hymenium_hidden,_narrow_opening)	closed
ASV_000044	0	0	0	0	0	0	4.86639	0	0	0	0	0	Fungi	Ascomycota	Dothideomycetes	Venturiales	Venturiaceae	Venturia	Plant pathogen	Litter saprotroph	Plant pathogen-Litter saprotroph	Plant pathogen-Saprotroph			Leaf/fruit/seed pathogen	leaf/fruit/seed		non-aquatic			filamentous_mycelium	perithecium_(hymenium_hidden,_narrow_opening)	closed
ASV_000052	0	0	4.83726	0	0	0	0.0172987	0	0	0	0.00364183	0.000910457	Fungi	Ascomycota	Dothideomycetes	Venturiales	Venturiaceae	Venturia	Plant pathogen	Litter saprotroph	Plant pathogen-Litter saprotroph	Plant pathogen-Saprotroph			Leaf/fruit/seed pathogen	leaf/fruit/seed		non-aquatic			filamentous_mycelium	perithecium_(hymenium_hidden,_narrow_opening)	closed
ASV_000085	0	0	2.60664	0	0	0	0	0	0	0	0	0	Fungi	Ascomycota	Dothideomycetes	Venturiales	Venturiaceae	Venturia	Plant pathogen	Litter saprotroph	Plant pathogen-Litter saprotroph	Plant pathogen-Saprotroph			Leaf/fruit/seed pathogen	leaf/fruit/seed		non-aquatic			filamentous_mycelium	perithecium_(hymenium_hidden,_narrow_opening)	closed
ASV_000099	0	0	2.19693	0	0	0	0.00819411	0	0	0	0	0	Fungi	Ascomycota	Dothideomycetes	Venturiales	Venturiaceae	Venturia	Plant pathogen	Litter saprotroph	Plant pathogen-Litter saprotroph	Plant pathogen-Saprotroph			Leaf/fruit/seed pathogen	leaf/fruit/seed		non-aquatic			filamentous_mycelium	perithecium_(hymenium_hidden,_narrow_opening)	closed
ASV_000297	0.440661	0	0	0	0	0	0	0	0	0	0	0	Fungi	Ascomycota	Dothideomycetes	Venturiales	Venturiaceae	Venturia	Plant pathogen	Litter saprotroph	Plant pathogen-Litter saprotroph	Plant pathogen-Saprotroph			Leaf/fruit/seed pathogen	leaf/fruit/seed		non-aquatic			filamentous_mycelium	perithecium_(hymenium_hidden,_narrow_opening)	closed
ASV_000556	0	0	0.162972	0	0	0	0	0	0	0	0	0	Fungi	Ascomycota	Dothideomycetes	Venturiales	Venturiaceae	Venturia	Plant pathogen	Litter saprotroph	Plant pathogen-Litter saprotroph	Plant pathogen-Saprotroph			Leaf/fruit/seed pathogen	leaf/fruit/seed		non-aquatic			filamentous_mycelium	perithecium_(hymenium_hidden,_narrow_opening)	closed
ASV_000729	0	0	0.106523	0	0	0	0	0	0	0	0	0	Fungi	Ascomycota	Dothideomycetes	Venturiales	Venturiaceae	Venturia	Plant pathogen	Litter saprotroph	Plant pathogen-Litter saprotroph	Plant pathogen-Saprotroph			Leaf/fruit/seed pathogen	leaf/fruit/seed		non-aquatic			filamentous_mycelium	perithecium_(hymenium_hidden,_narrow_opening)	closed
ASV_000852	0	0	0	0	0	0.0455228	0	0	0	0	0	0	Fungi	Ascomycota	Dothideomycetes	Venturiales	Venturiaceae	Venturia	Plant pathogen	Litter saprotroph	Plant pathogen-Litter saprotroph	Plant pathogen-Saprotroph			Leaf/fruit/seed pathogen	leaf/fruit/seed		non-aquatic			filamentous_mycelium	perithecium_(hymenium_hidden,_narrow_opening)	closed
ASV_001416	0	0	0	0	0.0191196	0	0	0	0	0	0	0	Fungi	Ascomycota	Dothideomycetes	Venturiales	Venturiaceae	Venturia	Plant pathogen	Litter saprotroph	Plant pathogen-Litter saprotroph	Plant pathogen-Saprotroph			Leaf/fruit/seed pathogen	leaf/fruit/seed		non-aquatic			filamentous_mycelium	perithecium_(hymenium_hidden,_narrow_opening)	closed
ASV_000832	0	0	0	0	0	0.0591797	0	0	0	0	0	0	Fungi	Ascomycota	Eurotiomycetes	Chaetothyriales	Herpotrichiellaceae	Veronaea	Plant pathogen	Litter saprotroph	Plant pathogen-Litter saprotroph	Plant pathogen-Saprotroph	dung_saprotroph_some_species		Leaf/fruit/seed pathogen	leaf/fruit/seed		non-aquatic	opportunistic_animal_parasite		dimorphic_yeast
ASV_000460	0	0.00364183	0.00728365	0	0	0.182091	0	0	0	0	0.0127464	0	Fungi	Ascomycota	Eurotiomycetes	Chaetothyriales	Herpotrichiellaceae	Veronaea	Plant pathogen	Litter saprotroph	Plant pathogen-Litter saprotroph	Plant pathogen-Saprotroph	dung_saprotroph_some_species		Leaf/fruit/seed pathogen	leaf/fruit/seed		non-aquatic	opportunistic_animal_parasite		dimorphic_yeast
ASV_000742	0	0.0209405	0	0	0	0	0	0	0	0	0.0600901	0	Fungi	Ascomycota	Eurotiomycetes	Onygenales	Onygenales_fam_Incertae_sedis	Zeloasperisporium	Plant pathogen	Litter saprotroph	Plant pathogen-Litter saprotroph	Plant pathogen-Saprotroph			Leaf/fruit/seed pathogen	leaf/fruit/seed		non-aquatic			filamentous_mycelium
ASV_000833	0	0.0610006	0	0	0	0	0	0	0	0	0	0	Fungi	Ascomycota	Eurotiomycetes	Onygenales	Onygenales_fam_Incertae_sedis	Zeloasperisporium	Plant pathogen	Litter saprotroph	Plant pathogen-Litter saprotroph	Plant pathogen-Saprotroph			Leaf/fruit/seed pathogen	leaf/fruit/seed		non-aquatic			filamentous_mycelium
ASV_000088	0.636409	0.093777	0.194838	0.00728365	1.51318	0	0	0	0.00182091	0	0.0955979	0.010015	Fungi	Ascomycota	Dothideomycetes	Capnodiales	Mycosphaerellaceae	Zymoseptoria	Plant pathogen	Litter saprotroph	Plant pathogen-Litter saprotroph	Plant pathogen-Saprotroph			Leaf/fruit/seed pathogen	leaf/fruit/seed		non-aquatic			filamentous_mycelium	perithecium_(hymenium_hidden,_narrow_opening)	closed
ASV_000480	0	0	0	0	0.196659	0	0	0	0.041881	0	0	0	Fungi	Ascomycota	Dothideomycetes	Capnodiales	Mycosphaerellaceae	Zymoseptoria	Plant pathogen	Litter saprotroph	Plant pathogen-Litter saprotroph	Plant pathogen-Saprotroph			Leaf/fruit/seed pathogen	leaf/fruit/seed		non-aquatic			filamentous_mycelium	perithecium_(hymenium_hidden,_narrow_opening)	closed
ASV_000826	0	0	0	0	0.0500751	0	0	0	0.0227614	0	0	0	Fungi	Ascomycota	Dothideomycetes	Capnodiales	Mycosphaerellaceae	Zymoseptoria	Plant pathogen	Litter saprotroph	Plant pathogen-Litter saprotroph	Plant pathogen-Saprotroph			Leaf/fruit/seed pathogen	leaf/fruit/seed		non-aquatic			filamentous_mycelium	perithecium_(hymenium_hidden,_narrow_opening)	closed
ASV_001070	0.00273137	0	0	0	0	0	0	0	0	0	0	0.0391496	Fungi	Ascomycota	Dothideomycetes	Capnodiales	Mycosphaerellaceae	Zymoseptoria	Plant pathogen	Litter saprotroph	Plant pathogen-Litter saprotroph	Plant pathogen-Saprotroph			Leaf/fruit/seed pathogen	leaf/fruit/seed		non-aquatic			filamentous_mycelium	perithecium_(hymenium_hidden,_narrow_opening)	closed
ASV_001174	0	0	0	0	0.0309555	0	0	0	0	0	0	0	Fungi	Ascomycota	Dothideomycetes	Capnodiales	Mycosphaerellaceae	Zymoseptoria	Plant pathogen	Litter saprotroph	Plant pathogen-Litter saprotroph	Plant pathogen-Saprotroph			Leaf/fruit/seed pathogen	leaf/fruit/seed		non-aquatic			filamentous_mycelium	perithecium_(hymenium_hidden,_narrow_opening)	closed
ASV_001220	0	0	0	0	0.010015	0	0	0	0.0154778	0	0	0	Fungi	Ascomycota	Dothideomycetes	Capnodiales	Mycosphaerellaceae	Zymoseptoria	Plant pathogen	Litter saprotroph	Plant pathogen-Litter saprotroph	Plant pathogen-Saprotroph			Leaf/fruit/seed pathogen	leaf/fruit/seed		non-aquatic			filamentous_mycelium	perithecium_(hymenium_hidden,_narrow_opening)	closed
ASV_001417	0	0	0	0	0.0191196	0	0	0	0	0	0	0	Fungi	Ascomycota	Dothideomycetes	Capnodiales	Mycosphaerellaceae	Zymoseptoria	Plant pathogen	Litter saprotroph	Plant pathogen-Litter saprotroph	Plant pathogen-Saprotroph			Leaf/fruit/seed pathogen	leaf/fruit/seed		non-aquatic			filamentous_mycelium	perithecium_(hymenium_hidden,_narrow_opening)	closed
ASV_001756	0	0	0	0	0.010015	0	0	0	0	0	0	0	Fungi	Ascomycota	Dothideomycetes	Capnodiales	Mycosphaerellaceae	Zymoseptoria	Plant pathogen	Litter saprotroph	Plant pathogen-Litter saprotroph	Plant pathogen-Saprotroph			Leaf/fruit/seed pathogen	leaf/fruit/seed		non-aquatic			filamentous_mycelium	perithecium_(hymenium_hidden,_narrow_opening)	closed
ASV_002376	0	0	0	0	0	0	0	0	0.00273137	0	0	0	Fungi	Ascomycota	Dothideomycetes	Capnodiales	Mycosphaerellaceae	Zymoseptoria	Plant pathogen	Litter saprotroph	Plant pathogen-Litter saprotroph	Plant pathogen-Saprotroph			Leaf/fruit/seed pathogen	leaf/fruit/seed		non-aquatic			filamentous_mycelium	perithecium_(hymenium_hidden,_narrow_opening)	closed
