# Supplementary material for: A poisoned apple: First insights into community assembly and networks of the fungal pathobiome of healthy-looking senescing leaves of temperate trees in mixed forest ecosystem
Source: Front Plant Sci. 2022 Nov 3;13:968218. doi: 10.3389/fpls.2022.968218 (PMC9669904; doi:10.3389/fpls.2022.968218)
Supplement: Supplementary file 3 [file Table_2.xlsx]

## Sheet: Sheet1
Table S4 Latitude and longitude of each tree replicate
Tree species	Tree type	Tree replicate	Latitude	Longitude
Acer pseudoplatanus	Broadleaf Deciduous	1	51.414	10.53
Acer pseudoplatanus	Broadleaf Deciduous	2	51.414	10.53
Acer pseudoplatanus	Broadleaf Deciduous	3	51.414	10.53
Acer pseudoplatanus	Broadleaf Deciduous	4	51.414	10.53
Acer pseudoplatanus	Broadleaf Deciduous	5	51.372	10.524
Fagus sylvatica	Broadleaf Deciduous	1	51.372	10.525
Fagus sylvatica	Broadleaf Deciduous	2	51.372	10.526
Fagus sylvatica	Broadleaf Deciduous	3	51.372	10.526
Fagus sylvatica	Broadleaf Deciduous	4	51.414	10.53
Fagus sylvatica	Broadleaf Deciduous	5	51.372	10.525
Pseudotsuga menziesii	Coniferous	1	51.332	10.518
Pseudotsuga menziesii	Coniferous	2	51.332	10.518
Pseudotsuga menziesii	Coniferous	3	51.332	10.518
Pseudotsuga menziesii	Coniferous	4	51.332	10.518
Pseudotsuga menziesii	Coniferous	5	51.332	10.518
Quercus robur	Broadleaf Deciduous	1	51.372	10.525
Quercus robur	Broadleaf Deciduous	2	51.372	10.525
Quercus robur	Broadleaf Deciduous	3	51.37	10.522
Quercus robur	Broadleaf Deciduous	4	51.385	10.533
Quercus robur	Broadleaf Deciduous	5	51.385	10.533
Fraxinus excelsior	Broadleaf Deciduous	1	51.372	10.525
Fraxinus excelsior	Broadleaf Deciduous	2	51.414	10.53
Fraxinus excelsior	Broadleaf Deciduous	3	51.414	10.53
Fraxinus excelsior	Broadleaf Deciduous	4	51.372	10.525
Fraxinus excelsior	Broadleaf Deciduous	5	51.413	10.47
Picea abies	Coniferous	1	51.329	10.53
Picea abies	Coniferous	2	51.329	10.53
Picea abies	Coniferous	3	51.329	10.53
Picea abies	Coniferous	4	51.329	10.53
Picea abies	Coniferous	5	51.329	10.53
Carpinus betulus	Broadleaf Deciduous	1	51.414	10.53
Carpinus betulus	Broadleaf Deciduous	2	51.414	10.53
Carpinus betulus	Broadleaf Deciduous	3	51.372	10.525
Carpinus betulus	Broadleaf Deciduous	4	51.372	10.525
Carpinus betulus	Broadleaf Deciduous	5	51.372	10.525
Prunus avium	Broadleaf Deciduous	1	51.372	10.525
Prunus avium	Broadleaf Deciduous	2	51.417	10.485
Prunus avium	Broadleaf Deciduous	3	51.417	10.485
Prunus avium	Broadleaf Deciduous	4	51.373	10.521
Prunus avium	Broadleaf Deciduous	5	51.384	10.532
Pinus sylvestris	Coniferous	1	51.342	10.545
Pinus sylvestris	Coniferous	2	51.342	10.545
Pinus sylvestris	Coniferous	3	51.342	10.545
Pinus sylvestris	Coniferous	4	51.342	10.545
Pinus sylvestris	Coniferous	5	51.342	10.545
Larix decidua	Coniferous	1	51.341	10.545
Larix decidua	Coniferous	2	51.341	10.545
Larix decidua	Coniferous	3	51.341	10.545
Larix decidua	Coniferous	4	51.341	10.545
Larix decidua	Coniferous	5	51.341	10.545
Tilia cordata	Broadleaf Deciduous	1	51.372	10.525
Tilia cordata	Broadleaf Deciduous	2	51.372	10.525
Tilia cordata	Broadleaf Deciduous	3	51.371	10.522
Tilia cordata	Broadleaf Deciduous	4	51.37	10.522
Tilia cordata	Broadleaf Deciduous	5	51.371	10.523
Populus hybrid	Broadleaf Deciduous	1	51.404	10.525
Populus hybrid	Broadleaf Deciduous	2	51.404	10.525
Populus hybrid	Broadleaf Deciduous	3	51.404	10.525
Populus hybrid	Broadleaf Deciduous	4	51.404	10.525
Populus hybrid	Broadleaf Deciduous	5	51.404	10.525
